# Supplementary material for: Cortex-wide transcranial localization microscopy with fluorescently labeled red blood cells
Source: Nat Commun. 2024 Apr 25;15:3526. doi: 10.1038/s41467-024-47892-3 (PMC11045747; doi:10.1038/s41467-024-47892-3)
Supplement: Supplementary file 7 — Source Data [file 41467_2024_47892_MOESM7_ESM.xlsx]

## Sheet: Fig. 1f
Lateral displacement (px)	FL intensity (arb. units)
1	1
2	0.852262
3	0.799244
4	0.853948
5	0.950707
6	0.974011
7	0.940924
8	0.876687
9	0.840015
10	0.807893
11	0.766158
12	0.708942
13	0.619868
14	0.538454
15	0.456417
16	0.371394
17	0.322217
18	0.445857
19	0.628483
20	0.789571
21	0.852533
22	0.833264
23	0.781556
24	0.661199
25	0.44536
26	0.301514
27	0.168771
28	0.137393
29	0.145035
30	0.258132
31	0.407975
32	0.525053
33	0.412065
34	0.265549
35	0.162794
36	0.13666
37	0.132567
38	0.113063
39	0.118089
40	0.123519
41	0.127621
42	0.229002
43	0.404647
44	0.48308
45	0.409858
46	0.359222
47	0.412615
48	0.403302
49	0.328657
50	0.239337
51	0.25078
52	0.4034
53	0.435765
54	0.336884
55	0.19127
56	0.158859
57	0.184012
58	0.256673
59	0.390798
60	0.507512
61	0.5585
62	0.483889
63	0.305023
64	0.306426
65	0.277843
66	0.347076
67	0.455221
68	0.602033
69	0.670804
70	0.695313
71	0.681323
72	0.659087
73	0.590093
74	0.457613
75	0.304386
76	0.186446
77	0.193823
78	0.267542
79	0.366263
80	0.450943
81	0.544427
82	0.622473
83	0.568273
84	0.429023
85	0.343509
86	0.375668
87	0.494191
88	0.579613
89	0.587818
90	0.557889
91	0.53822
92	0.484748
93	0.382265
94	0.269091
95	0.211485
96	0.233994
97	0.285171
98	0.3078
99	0.359988
100	0.37054
101	0.400401
102	0.411094
103	0.397771
104	0.417253
105	0.465521
106	0.593667
107	0.675143
108	0.640171
109	0.530805
110	0.401859
111	0.332917
112	0.291856
113	0.288913
114	0.299198
115	0.357382
116	0.452954
117	0.552767
118	0.659431
119	0.717128
120	0.654243
121	0.548354
122	0.411086
123	0.33125
124	0.268306
125	0.290102
126	0.290306
127	0.295355
128	0.290375
129	0.301261
130	0.326241
131	0.376384
132	0.387992
133	0.358827
134	0.23383
135	0.0952474
136	0
137	0.0149011
138	0.0150137
139	0.0647588
140	0.0938267
141	0.173995
142	0.295928
143	0.415262
144	0.472941
145	0.529855
146	0.556469
147	0.430259
148	0.394864
149	0.534505
150	0.58103
151	0.479742
152	0.363714
153	0.458387
154	0.609927
155	0.705947
156	0.699227
157	0.600838
158	0.463267
159	0.405767
160	0.377861
161	0.367346
162	0.267423
163	0.165012
164	0.097735
165	0.144966
166	0.214068
167	0.351053
168	0.539968
169	0.620156
170	0.629059
171	0.637784
172	0.682911
173	0.653721
174	0.614836
175	0.606526
176	0.639876
177	0.67362
178	0.632712
179	0.538256
180	0.462649
181	0.42944
182	0.432217
183	0.474759
184	0.51324
185	0.569521
186	0.641588
187	0.671725
188	0.661407
189	0.712821
190	0.710208
191	0.604491
192	0.36862
193	0.29582
194	0.241289
195	0.19301
196	0.208121
197	0.273896
198	0.3336
199	0.384361
200	0.429412

## Sheet: Fig. 1g
Artery					Vein					Capillary
Raw data		After fitting			Raw data		After fitting			Raw data
Time (s)	Velocity (mm/s)	Time (s)	Velocity (mm/s)		Time (s)	Velocity (mm/s)	Time (s)	Velocity (mm/s)		Time (s)	Velocity (mm/s)
2	8.08074	2.01427	8.30888		2	10.1929	2.00294	9.10756		2	1.58154
2.05	6.59242	2.03585	8.09198		2.05	4.52627	2.02464	8.5635		3	1.82999
2.1	7.56756	2.05744	8.39141		2.1	6.29955	2.04634	8.07443		4	1.08661
2.15	9.70737	2.07902	9.0928		2.15	10.0111	2.06804	7.82715		5	0.874941
2.2	7.86228	2.10061	9.92824		2.2	10.4391	2.08974	7.91613		6	1.19967
2.25	7.65426	2.12219	10.5786		2.25	6.13816	2.11144	8.30737		7	1.60856
2.3	6.87526	2.14378	10.7955		2.3	6.52932	2.13313	8.85143
2.35	7.68244	2.16536	10.4961		2.35	9.88103	2.15483	9.3405
2.4	10.7151	2.18695	9.7947		2.4	8.73288	2.17653	9.58777
2.45	8.09151	2.20853	8.95926		2.45	9.13557	2.19823	9.49879
2.5	7.39416	2.23012	8.30888		2.5	9.0305	2.21993	9.10756
2.55	11.8241	2.25171	8.09198		2.55	6.56321	2.24163	8.5635
2.6	7.66068	2.27329	8.39141		2.6	8.76952	2.26333	8.07443
2.65	8.52876	2.29488	9.0928		2.65	12.4954	2.28503	7.82715
2.7	8.35844	2.31646	9.92824		2.7	11.2834	2.30673	7.91613
2.75	12.0785	2.33805	10.5786		2.75	4.1295	2.32843	8.30737
2.8	9.22081	2.35963	10.7955		2.8	5.47048	2.35013	8.85143
2.85	10.8766	2.38122	10.4961		2.85	9.70156	2.37183	9.3405
2.9	8.6292	2.4028	9.7947		2.9	8.55772	2.39353	9.58777
2.95	8.93855	2.42439	8.95926		2.95	7.42159	2.41523	9.49879
3	11.1216	2.44597	8.30888		3	9.0759	2.43692	9.10756
3.05	8.87833	2.46756	8.09198		3.05	9.79398	2.45862	8.5635
3.1	8.6794	2.48914	8.39141		3.1	8.01644	2.48032	8.07443
3.15	11.936	2.51073	9.0928		3.15	6.50049	2.50202	7.82715
3.2	10.8911	2.53232	9.92824		3.2	6.84686	2.52372	7.91613
3.25	9.78065	2.5539	10.5786		3.25	8.90076	2.54542	8.30737
3.3	9.69359	2.57549	10.7955		3.3	9.35545	2.56712	8.85143
3.35	7.60308	2.59707	10.4961		3.35	9.11592	2.58882	9.3405
3.4	10.5824	2.61866	9.7947		3.4	8.5709	2.61052	9.58777
3.45	12.8424	2.64024	8.95926		3.45	11.9381	2.63222	9.49879
3.5	8.59377	2.66183	8.30888		3.5	9.26755	2.65392	9.10756
3.55	7.46231	2.68341	8.09198		3.55	6.57	2.67562	8.5635
3.6	9.50182	2.705	8.39141		3.6	6.52932	2.69732	8.07443
3.65	9.58214	2.72658	9.0928		3.65	14.2175	2.71902	7.82715
3.7	10.3227	2.74817	9.92824		3.7	10.7796	2.74072	7.91613
3.75	7.80065	2.76975	10.5786		3.75	7.78667	2.76241	8.30737
3.8	8.25901	2.79134	10.7955		3.8	6.52932	2.78411	8.85143
3.85	12.4587	2.81292	10.4961		3.85	10.7188	2.80581	9.3405
3.9	10.3238	2.83451	9.7947		3.9	9.44932	2.82751	9.58777
3.95	13.2951	2.8561	8.95926		3.95	10.3997	2.84921	9.49879
4	8.67025	2.87768	8.30888		4	6.06977	2.87091	9.10756
4.05	8.0703	2.89927	8.09198		4.05	8.58299	2.89261	8.5635
4.1	9.59582	2.92085	8.39141		4.1	6.06977	2.91431	8.07443
4.15	8.22825	2.94244	9.0928		4.15	8.10257	2.93601	7.82715
4.2	7.96146	2.96402	9.92824		4.2	4.1295	2.95771	7.91613
4.25	12.5614	2.98561	10.5786		4.25	6.15773	2.97941	8.30737
4.3	9.8155	3.00719	10.7955		4.3	8.09268	3.00111	8.85143
4.35	7.23053	3.02878	10.4961		4.35	7.68475	3.02281	9.3405
4.4	9.98997	3.05036	9.7947		4.4	7.28502	3.04451	9.58777
4.45	8.25661	3.07195	8.95926		4.45	6.97128	3.0662	9.49879
4.5	8.91974	3.09353	8.30888		4.5	12.0603	3.0879	9.10756
4.55	10.5282	3.11512	8.09198		4.55	12.0505	3.1096	8.5635
4.6	12.6257	3.1367	8.39141		4.6	9.1296	3.1313	8.07443
4.65	12.7289	3.15829	9.0928		4.65	9.23385	3.153	7.82715
4.7	11.4766	3.17988	9.92824		4.7	7.28373	3.1747	7.91613
4.75	9.39791	3.20146	10.5786		4.75	8.42063	3.1964	8.30737
4.8	8.96589	3.22305	10.7955		4.8	8.03439	3.2181	8.85143
4.85	6.75864	3.24463	10.4961		4.85	7.64466	3.2398	9.3405
4.9	10.4116	3.26622	9.7947		4.9	7.65461	3.2615	9.58777
4.95	14.1884	3.2878	8.95926		4.95	14.0369	3.2832	9.49879
5	8.66658	3.30939	8.30888		5	6.87611	3.3049	9.10756
5.05	5.40532	3.33097	8.09198		5.05	5.70317	3.3266	8.5635
5.1	8.82491	3.35256	8.39141		5.1	6.85544	3.3483	8.07443
5.15	15.7246	3.37414	9.0928		5.15	9.88963	3.37	7.82715
5.2	12.6356	3.39573	9.92824		5.2	11.9714	3.39169	7.91613
5.25	7.63214	3.41731	10.5786		5.25	6.64634	3.41339	8.30737
5.3	9.07379	3.4389	10.7955		5.3	6.30312	3.43509	8.85143
5.35	10.8084	3.46049	10.4961		5.35	8.26693	3.45679	9.3405
5.4	9.40503	3.48207	9.7947		5.4	7.26218	3.47849	9.58777
5.45	9.0834	3.50366	8.95926		5.45	9.55267	3.50019	9.49879
5.5	7.85071	3.52524	8.30888		5.5	10.4807	3.52189	9.10756
5.55	7.88158	3.54683	8.09198		5.55	8.91069	3.54359	8.5635
5.6	9.47737	3.56841	8.39141		5.6	6.32856	3.56529	8.07443
5.65	8.90578	3.59	9.0928		5.65	10.5522	3.58699	7.82715
5.7	8.83503	3.61158	9.92824		5.7	11.2306	3.60869	7.91613
5.75	8.86646	3.63317	10.5786		5.75	8.57699	3.63039	8.30737
5.8	11.1779	3.65475	10.7955		5.8	8.47599	3.65209	8.85143
5.85	13.14	3.67634	10.4961		5.85	8.57145	3.67379	9.3405
5.9	7.00486	3.69792	9.7947		5.9	9.17951	3.69549	9.58777
5.95	6.1103	3.71951	8.95926		5.95	8.06444	3.71718	9.49879
6	9.53509	3.74109	8.30888		6	6.97128	3.73888	9.10756
6.05	8.47681	3.76268	8.09198		6.05	9.51371	3.76058	8.5635
6.1	8.79528	3.78427	8.39141		6.1	10.8689	3.78228	8.07443
6.15	8.42654	3.80585	9.0928		6.15	10.8111	3.80398	7.82715
6.2	8.75889	3.82744	9.92824		6.2	8.86758	3.82568	7.91613
6.25	13.0747	3.84902	10.5786		6.25	9.40519	3.84738	8.30737
6.3	11.6791	3.87061	10.7955		6.3	6.44475	3.86908	8.85143
6.35	7.06155	3.89219	10.4961		6.35	9.23385	3.89078	9.3405
6.4	8.55423	3.91378	9.7947		6.4	7.73453	3.91248	9.58777
6.45	10.1384	3.93536	8.95926		6.45	8.18983	3.93418	9.49879
6.5	6.52932	3.95695	8.30888		6.5	12.0395	3.95588	9.10756
6.55	7.05913	3.97853	8.09198		6.55	10.8084	3.97758	8.5635
6.6	7.66372	4.00012	8.39141		6.6	6.44475	3.99928	8.07443
6.65	11.0218	4.0217	9.0928		6.65	9.44932	4.02097	7.82715
6.7	12.8784	4.04329	9.92824		6.7	7.04311	4.04267	7.91613
6.75	9.07368	4.06487	10.5786		6.75	9.23385	4.06437	8.30737
6.8	9.35805	4.08646	10.7955		6.8	8.76	4.08607	8.85143
6.85	8.94809	4.10805	10.4961		6.85	10.0259	4.10777	9.3405
6.9	10.877	4.12963	9.7947		6.9	11.5504	4.12947	9.58777
6.95	7.91918	4.15122	8.95926		6.95	9.88103	4.15117	9.49879
7	7.42985	4.1728	8.30888		7	10.7043	4.17287	9.10756
		4.19439	8.09198				4.19457	8.5635
		4.21597	8.39141				4.21627	8.07443
		4.23756	9.0928				4.23797	7.82715
		4.25914	9.92824				4.25967	7.91613
		4.28073	10.5786				4.28137	8.30737
		4.30231	10.7955				4.30307	8.85143
		4.3239	10.4961				4.32477	9.3405
		4.34548	9.7947				4.34646	9.58777
		4.36707	8.95926				4.36816	9.49879
		4.38866	8.30888				4.38986	9.10756
		4.41024	8.09198				4.41156	8.5635
		4.43183	8.39141				4.43326	8.07443
		4.45341	9.0928				4.45496	7.82715
		4.475	9.92824				4.47666	7.91613
		4.49658	10.5786				4.49836	8.30737
		4.51817	10.7955				4.52006	8.85143
		4.53975	10.4961				4.54176	9.3405
		4.56134	9.7947				4.56346	9.58777
		4.58292	8.95926				4.58516	9.49879
		4.60451	8.30888				4.60686	9.10756
		4.62609	8.09198				4.62856	8.5635
		4.64768	8.39141				4.65025	8.07443
		4.66926	9.0928				4.67195	7.82715
		4.69085	9.92824				4.69365	7.91613
		4.71244	10.5786				4.71535	8.30737
		4.73402	10.7955				4.73705	8.85143
		4.75561	10.4961				4.75875	9.3405
		4.77719	9.7947				4.78045	9.58777
		4.79878	8.95926				4.80215	9.49879
		4.82036	8.30888				4.82385	9.10756
		4.84195	8.09198				4.84555	8.5635
		4.86353	8.39141				4.86725	8.07443
		4.88512	9.0928				4.88895	7.82715
		4.9067	9.92824				4.91065	7.91613
		4.92829	10.5786				4.93235	8.30737
		4.94987	10.7955				4.95405	8.85143
		4.97146	10.4961				4.97574	9.3405
		4.99304	9.7947				4.99744	9.58777
		5.01463	8.95926				5.01914	9.49879
		5.03622	8.30888				5.04084	9.10756
		5.0578	8.09198				5.06254	8.5635
		5.07939	8.39141				5.08424	8.07443
		5.10097	9.0928				5.10594	7.82715
		5.12256	9.92824				5.12764	7.91613
		5.14414	10.5786				5.14934	8.30737
		5.16573	10.7955				5.17104	8.85143
		5.18731	10.4961				5.19274	9.3405
		5.2089	9.7947				5.21444	9.58777
		5.23048	8.95926				5.23614	9.49879
		5.25207	8.30888				5.25784	9.10756
		5.27365	8.09198				5.27954	8.5635
		5.29524	8.39141				5.30123	8.07443
		5.31682	9.0928				5.32293	7.82715
		5.33841	9.92824				5.34463	7.91613
		5.36	10.5786				5.36633	8.30737
		5.38158	10.7955				5.38803	8.85143
		5.40317	10.4961				5.40973	9.3405
		5.42475	9.7947				5.43143	9.58777
		5.44634	8.95926				5.45313	9.49879
		5.46792	8.30888				5.47483	9.10756
		5.48951	8.09198				5.49653	8.5635
		5.51109	8.39141				5.51823	8.07443
		5.53268	9.0928				5.53993	7.82715
		5.55426	9.92824				5.56163	7.91613
		5.57585	10.5786				5.58333	8.30737
		5.59743	10.7955				5.60502	8.85143
		5.61902	10.4961				5.62672	9.3405
		5.64061	9.7947				5.64842	9.58777
		5.66219	8.95926				5.67012	9.49879
		5.68378	8.30888				5.69182	9.10756
		5.70536	8.09198				5.71352	8.5635
		5.72695	8.39141				5.73522	8.07443
		5.74853	9.0928				5.75692	7.82715
		5.77012	9.92824				5.77862	7.91613
		5.7917	10.5786				5.80032	8.30737
		5.81329	10.7955				5.82202	8.85143
		5.83487	10.4961				5.84372	9.3405
		5.85646	9.7947				5.86542	9.58777
		5.87804	8.95926				5.88712	9.49879
		5.89963	8.30888				5.90882	9.10756
		5.92121	8.09198				5.93051	8.5635
		5.9428	8.39141				5.95221	8.07443
		5.96439	9.0928				5.97391	7.82715
		5.98597	9.92824				5.99561	7.91613
		6.00756	10.5786				6.01731	8.30737
		6.02914	10.7955				6.03901	8.85143
		6.05073	10.4961				6.06071	9.3405
		6.07231	9.7947				6.08241	9.58777
		6.0939	8.95926				6.10411	9.49879
		6.11548	8.30888				6.12581	9.10756
		6.13707	8.09198				6.14751	8.5635
		6.15865	8.39141				6.16921	8.07443
		6.18024	9.0928				6.19091	7.82715
		6.20182	9.92824				6.21261	7.91613
		6.22341	10.5786				6.23431	8.30737
		6.24499	10.7955				6.256	8.85143
		6.26658	10.4961				6.2777	9.3405
		6.28817	9.7947				6.2994	9.58777
		6.30975	8.95926				6.3211	9.49879
		6.33134	8.30888				6.3428	9.10756
		6.35292	8.09198				6.3645	8.5635
		6.37451	8.39141				6.3862	8.07443
		6.39609	9.0928				6.4079	7.82715
		6.41768	9.92824				6.4296	7.91613
		6.43926	10.5786				6.4513	8.30737
		6.46085	10.7955				6.473	8.85143
		6.48243	10.4961				6.4947	9.3405
		6.50402	9.7947				6.5164	9.58777
		6.5256	8.95926				6.5381	9.49879
		6.54719	8.30888				6.55979	9.10756
		6.56878	8.09198				6.58149	8.5635
		6.59036	8.39141				6.60319	8.07443
		6.61195	9.0928				6.62489	7.82715
		6.63353	9.92824				6.64659	7.91613
		6.65512	10.5786				6.66829	8.30737
		6.6767	10.7955				6.68999	8.85143
		6.69829	10.4961				6.71169	9.3405
		6.71987	9.7947				6.73339	9.58777
		6.74146	8.95926				6.75509	9.49879
		6.76304	8.30888				6.77679	9.10756
		6.78463	8.09198				6.79849	8.5635
		6.80621	8.39141				6.82019	8.07443
		6.8278	9.0928				6.84189	7.82715
		6.84938	9.92824				6.86359	7.91613
		6.87097	10.5786				6.88528	8.30737
		6.89256	10.7955				6.90698	8.85143
		6.91414	10.4961				6.92868	9.3405
		6.93573	9.7947				6.95038	9.58777
		6.95731	8.95926				6.97208	9.49879
		6.9789	8.30888				6.99378	9.10756

## Sheet: Fig. 1h
Artery			Vein
Frequency (Hz)	Normalized FFT amplitude		Frequency (Hz)	Normalized FFT amplitude
0	0		0	0
0.000610352	0.00232133		0.000610352	0.000701544
0.0012207	0.00464246		0.0012207	0.00140468
0.00183105	0.00696317		0.00183105	0.002111
0.00244141	0.00928327		0.00244141	0.00282206
0.00305176	0.0116025		0.00305176	0.00353943
0.00366211	0.0139208		0.00366211	0.00426462
0.00427246	0.0162378		0.00427246	0.00499913
0.00488281	0.0185534		0.00488281	0.0057444
0.00549316	0.0208673		0.00549316	0.00650185
0.00610352	0.0231794		0.00610352	0.00727284
0.00671387	0.0254894		0.00671387	0.00805867
0.00732422	0.0277972		0.00732422	0.00886059
0.00793457	0.0301025		0.00793457	0.00967981
0.00854492	0.0324051		0.00854492	0.0105175
0.00915527	0.0347048		0.00915527	0.0113746
0.00976562	0.0370015		0.00976562	0.0122523
0.010376	0.0392948		0.010376	0.0131514
0.0109863	0.0415847		0.0109863	0.0140729
0.0115967	0.0438708		0.0115967	0.0150176
0.012207	0.046153		0.012207	0.0159863
0.0128174	0.0484311		0.0128174	0.0169796
0.0134277	0.0507049		0.0134277	0.0179983
0.0140381	0.0529742		0.0140381	0.0190429
0.0146484	0.0552387		0.0146484	0.020114
0.0152588	0.0574983		0.0152588	0.021212
0.0158691	0.0597527		0.0158691	0.0223375
0.0164795	0.0620017		0.0164795	0.0234908
0.0170898	0.0642452		0.0170898	0.0246722
0.0177002	0.0664829		0.0177002	0.0258822
0.0183105	0.0687146		0.0183105	0.0271209
0.0189209	0.0709402		0.0189209	0.0283885
0.0195312	0.0731593		0.0195312	0.0296854
0.0201416	0.0753718		0.0201416	0.0310115
0.020752	0.0775775		0.020752	0.0323672
0.0213623	0.0797762		0.0213623	0.0337523
0.0219727	0.0819677		0.0219727	0.0351671
0.022583	0.0841517		0.022583	0.0366115
0.0231934	0.086328		0.0231934	0.0380856
0.0238037	0.0884966		0.0238037	0.0395893
0.0244141	0.090657		0.0244141	0.0411226
0.0250244	0.0928092		0.0250244	0.0426854
0.0256348	0.0949529		0.0256348	0.0442777
0.0262451	0.0970879		0.0262451	0.0458993
0.0268555	0.0992141		0.0268555	0.0475501
0.0274658	0.101331		0.0274658	0.04923
0.0280762	0.103439		0.0280762	0.0509387
0.0286865	0.105537		0.0286865	0.0526762
0.0292969	0.107625		0.0292969	0.0544423
0.0299072	0.109704		0.0299072	0.0562366
0.0305176	0.111772		0.0305176	0.0580591
0.0311279	0.11383		0.0311279	0.0599094
0.0317383	0.115878		0.0317383	0.0617873
0.0323486	0.117915		0.0323486	0.0636925
0.032959	0.11994		0.032959	0.0656249
0.0335693	0.121955		0.0335693	0.067584
0.0341797	0.123958		0.0341797	0.0695696
0.03479	0.12595		0.03479	0.0715813
0.0354004	0.12793		0.0354004	0.073619
0.0360107	0.129898		0.0360107	0.0756821
0.0366211	0.131853		0.0366211	0.0777705
0.0372314	0.133796		0.0372314	0.0798837
0.0378418	0.135727		0.0378418	0.0820214
0.0384521	0.137645		0.0384521	0.0841833
0.0390625	0.13955		0.0390625	0.0863689
0.0396729	0.141441		0.0396729	0.0885779
0.0402832	0.143319		0.0402832	0.0908098
0.0408936	0.145184		0.0408936	0.0930644
0.0415039	0.147035		0.0415039	0.0953412
0.0421143	0.148871		0.0421143	0.0976399
0.0427246	0.150694		0.0427246	0.0999599
0.043335	0.152502		0.043335	0.102301
0.0439453	0.154296		0.0439453	0.104662
0.0445557	0.156074		0.0445557	0.107044
0.045166	0.157838		0.045166	0.109445
0.0457764	0.159586		0.0457764	0.111866
0.0463867	0.161319		0.0463867	0.114305
0.0469971	0.163037		0.0469971	0.116763
0.0476074	0.164739		0.0476074	0.119238
0.0482178	0.166425		0.0482178	0.121731
0.0488281	0.168094		0.0488281	0.124241
0.0494385	0.169748		0.0494385	0.126768
0.0500488	0.171384		0.0500488	0.12931
0.0506592	0.173004		0.0506592	0.131868
0.0512695	0.174608		0.0512695	0.134441
0.0518799	0.176194		0.0518799	0.137029
0.0524902	0.177763		0.0524902	0.139631
0.0531006	0.179314		0.0531006	0.142246
0.0537109	0.180848		0.0537109	0.144875
0.0543213	0.182364		0.0543213	0.147516
0.0549316	0.183862		0.0549316	0.150169
0.055542	0.185342		0.055542	0.152834
0.0561523	0.186804		0.0561523	0.155509
0.0567627	0.188248		0.0567627	0.158196
0.057373	0.189672		0.057373	0.160892
0.0579834	0.191078		0.0579834	0.163599
0.0585938	0.192465		0.0585938	0.166314
0.0592041	0.193833		0.0592041	0.169037
0.0598145	0.195182		0.0598145	0.171769
0.0604248	0.196511		0.0604248	0.174508
0.0610352	0.197821		0.0610352	0.177254
0.0616455	0.199111		0.0616455	0.180007
0.0622559	0.200382		0.0622559	0.182765
0.0628662	0.201632		0.0628662	0.185529
0.0634766	0.202862		0.0634766	0.188298
0.0640869	0.204072		0.0640869	0.191071
0.0646973	0.205262		0.0646973	0.193848
0.0653076	0.206431		0.0653076	0.196628
0.065918	0.20758		0.065918	0.199411
0.0665283	0.208707		0.0665283	0.202197
0.0671387	0.209814		0.0671387	0.204983
0.067749	0.2109		0.067749	0.207772
0.0683594	0.211965		0.0683594	0.21056
0.0689697	0.213009		0.0689697	0.213349
0.0695801	0.214031		0.0695801	0.216137
0.0701904	0.215033		0.0701904	0.218925
0.0708008	0.216012		0.0708008	0.22171
0.0714111	0.21697		0.0714111	0.224494
0.0720215	0.217907		0.0720215	0.227275
0.0726318	0.218822		0.0726318	0.230054
0.0732422	0.219714		0.0732422	0.232828
0.0738525	0.220586		0.0738525	0.235599
0.0744629	0.221435		0.0744629	0.238364
0.0750732	0.222262		0.0750732	0.241125
0.0756836	0.223067		0.0756836	0.24388
0.0762939	0.22385		0.0762939	0.246628
0.0769043	0.224611		0.0769043	0.24937
0.0775146	0.22535		0.0775146	0.252104
0.078125	0.226066		0.078125	0.254831
0.0787354	0.226761		0.0787354	0.257549
0.0793457	0.227433		0.0793457	0.260259
0.0799561	0.228083		0.0799561	0.262959
0.0805664	0.22871		0.0805664	0.265649
0.0811768	0.229316		0.0811768	0.268329
0.0817871	0.229899		0.0817871	0.270998
0.0823975	0.23046		0.0823975	0.273656
0.0830078	0.230998		0.0830078	0.276302
0.0836182	0.231515		0.0836182	0.278935
0.0842285	0.232009		0.0842285	0.281556
0.0848389	0.232481		0.0848389	0.284163
0.0854492	0.232931		0.0854492	0.286756
0.0860596	0.233359		0.0860596	0.289335
0.0866699	0.233765		0.0866699	0.291899
0.0872803	0.234149		0.0872803	0.294448
0.0878906	0.234512		0.0878906	0.296981
0.088501	0.234852		0.088501	0.299498
0.0891113	0.235172		0.0891113	0.301998
0.0897217	0.235469		0.0897217	0.304481
0.090332	0.235745		0.090332	0.306946
0.0909424	0.236		0.0909424	0.309393
0.0915527	0.236234		0.0915527	0.311821
0.0921631	0.236447		0.0921631	0.31423
0.0927734	0.236639		0.0927734	0.31662
0.0933838	0.23681		0.0933838	0.31899
0.0939941	0.23696		0.0939941	0.32134
0.0946045	0.237091		0.0946045	0.323668
0.0952148	0.237201		0.0952148	0.325976
0.0958252	0.237292		0.0958252	0.328262
0.0964355	0.237362		0.0964355	0.330525
0.0970459	0.237413		0.0970459	0.332767
0.0976562	0.237445		0.0976562	0.334985
0.0982666	0.237458		0.0982666	0.33718
0.098877	0.237452		0.098877	0.339351
0.0994873	0.237428		0.0994873	0.341498
0.100098	0.237386		0.100098	0.343621
0.100708	0.237325		0.100708	0.345718
0.101318	0.237248		0.101318	0.34779
0.101929	0.237152		0.101929	0.349837
0.102539	0.23704		0.102539	0.351858
0.103149	0.236912		0.103149	0.353852
0.10376	0.236767		0.10376	0.355819
0.10437	0.236606		0.10437	0.357759
0.10498	0.23643		0.10498	0.359672
0.105591	0.236239		0.105591	0.361556
0.106201	0.236034		0.106201	0.363413
0.106812	0.235814		0.106812	0.365241
0.107422	0.23558		0.107422	0.36704
0.108032	0.235334		0.108032	0.36881
0.108643	0.235074		0.108643	0.370551
0.109253	0.234802		0.109253	0.372261
0.109863	0.234519		0.109863	0.373942
0.110474	0.234224		0.110474	0.375592
0.111084	0.233918		0.111084	0.377211
0.111694	0.233603		0.111694	0.3788
0.112305	0.233277		0.112305	0.380357
0.112915	0.232943		0.112915	0.381882
0.113525	0.232601		0.113525	0.383376
0.114136	0.23225		0.114136	0.384837
0.114746	0.231893		0.114746	0.386266
0.115356	0.231529		0.115356	0.387663
0.115967	0.231159		0.115967	0.389027
0.116577	0.230784		0.116577	0.390357
0.117188	0.230405		0.117188	0.391654
0.117798	0.230022		0.117798	0.392918
0.118408	0.229636		0.118408	0.394148
0.119019	0.229248		0.119019	0.395344
0.119629	0.228859		0.119629	0.396506
0.120239	0.228469		0.120239	0.397633
0.12085	0.228079		0.12085	0.398726
0.12146	0.22769		0.12146	0.399783
0.12207	0.227303		0.12207	0.400806
0.122681	0.226918		0.122681	0.401794
0.123291	0.226537		0.123291	0.402747
0.123901	0.226161		0.123901	0.403664
0.124512	0.225789		0.124512	0.404545
0.125122	0.225424		0.125122	0.405391
0.125732	0.225066		0.125732	0.406201
0.126343	0.224716		0.126343	0.406975
0.126953	0.224375		0.126953	0.407712
0.127563	0.224044		0.127563	0.408414
0.128174	0.223724		0.128174	0.409079
0.128784	0.223416		0.128784	0.409707
0.129395	0.22312		0.129395	0.410299
0.130005	0.222838		0.130005	0.410854
0.130615	0.222571		0.130615	0.411373
0.131226	0.22232		0.131226	0.411854
0.131836	0.222085		0.131836	0.412299
0.132446	0.221868		0.132446	0.412707
0.133057	0.22167		0.133057	0.413077
0.133667	0.221492		0.133667	0.413411
0.134277	0.221334		0.134277	0.413707
0.134888	0.221198		0.134888	0.413967
0.135498	0.221084		0.135498	0.414189
0.136108	0.220994		0.136108	0.414374
0.136719	0.220929		0.136719	0.414521
0.137329	0.220889		0.137329	0.414632
0.137939	0.220876		0.137939	0.414705
0.13855	0.22089		0.13855	0.414741
0.13916	0.220932		0.13916	0.41474
0.139771	0.221004		0.139771	0.414701
0.140381	0.221105		0.140381	0.414626
0.140991	0.221238		0.140991	0.414513
0.141602	0.221402		0.141602	0.414363
0.142212	0.221599		0.142212	0.414176
0.142822	0.221829		0.142822	0.413952
0.143433	0.222093		0.143433	0.413692
0.144043	0.222392		0.144043	0.413394
0.144653	0.222727		0.144653	0.413059
0.145264	0.223097		0.145264	0.412688
0.145874	0.223504		0.145874	0.41228
0.146484	0.223949		0.146484	0.411836
0.147095	0.224431		0.147095	0.411355
0.147705	0.224952		0.147705	0.410838
0.148315	0.225512		0.148315	0.410285
0.148926	0.22611		0.148926	0.409695
0.149536	0.226749		0.149536	0.40907
0.150146	0.227427		0.150146	0.408408
0.150757	0.228146		0.150757	0.407711
0.151367	0.228906		0.151367	0.406979
0.151978	0.229706		0.151978	0.406211
0.152588	0.230547		0.152588	0.405408
0.153198	0.231429		0.153198	0.40457
0.153809	0.232352		0.153809	0.403697
0.154419	0.233317		0.154419	0.402789
0.155029	0.234323		0.155029	0.401847
0.15564	0.23537		0.15564	0.40087
0.15625	0.236458		0.15625	0.39986
0.15686	0.237587		0.15686	0.398815
0.157471	0.238757		0.157471	0.397737
0.158081	0.239967		0.158081	0.396625
0.158691	0.241218		0.158691	0.39548
0.159302	0.242509		0.159302	0.394302
0.159912	0.243839		0.159912	0.393091
0.160522	0.245209		0.160522	0.391847
0.161133	0.246618		0.161133	0.390572
0.161743	0.248066		0.161743	0.389264
0.162354	0.249552		0.162354	0.387924
0.162964	0.251075		0.162964	0.386553
0.163574	0.252635		0.163574	0.385151
0.164185	0.254232		0.164185	0.383718
0.164795	0.255865		0.164795	0.382254
0.165405	0.257533		0.165405	0.38076
0.166016	0.259236		0.166016	0.379235
0.166626	0.260973		0.166626	0.377681
0.167236	0.262743		0.167236	0.376098
0.167847	0.264546		0.167847	0.374485
0.168457	0.266381		0.168457	0.372844
0.169067	0.268248		0.169067	0.371174
0.169678	0.270144		0.169678	0.369477
0.170288	0.272071		0.170288	0.367751
0.170898	0.274026		0.170898	0.365998
0.171509	0.27601		0.171509	0.364218
0.172119	0.278021		0.172119	0.362411
0.172729	0.280059		0.172729	0.360578
0.17334	0.282122		0.17334	0.358719
0.17395	0.28421		0.17395	0.356835
0.174561	0.286322		0.174561	0.354925
0.175171	0.288458		0.175171	0.352991
0.175781	0.290615		0.175781	0.351032
0.176392	0.292794		0.176392	0.34905
0.177002	0.294994		0.177002	0.347044
0.177612	0.297214		0.177612	0.345015
0.178223	0.299452		0.178223	0.342964
0.178833	0.301709		0.178833	0.34089
0.179443	0.303982		0.179443	0.338794
0.180054	0.306272		0.180054	0.336678
0.180664	0.308577		0.180664	0.33454
0.181274	0.310896		0.181274	0.332383
0.181885	0.31323		0.181885	0.330205
0.182495	0.315575		0.182495	0.328009
0.183105	0.317933		0.183105	0.325793
0.183716	0.320302		0.183716	0.323559
0.184326	0.322681		0.184326	0.321308
0.184937	0.325069		0.184937	0.319039
0.185547	0.327466		0.185547	0.316754
0.186157	0.32987		0.186157	0.314452
0.186768	0.332281		0.186768	0.312135
0.187378	0.334697		0.187378	0.309803
0.187988	0.337119		0.187988	0.307457
0.188599	0.339545		0.188599	0.305097
0.189209	0.341974		0.189209	0.302724
0.189819	0.344405		0.189819	0.300338
0.19043	0.346839		0.19043	0.29794
0.19104	0.349273		0.19104	0.295531
0.19165	0.351707		0.19165	0.293111
0.192261	0.35414		0.192261	0.290682
0.192871	0.356572		0.192871	0.288243
0.193481	0.359001		0.193481	0.285796
0.194092	0.361428		0.194092	0.283341
0.194702	0.36385		0.194702	0.280878
0.195312	0.366267		0.195312	0.27841
0.195923	0.368679		0.195923	0.275936
0.196533	0.371085		0.196533	0.273457
0.197144	0.373484		0.197144	0.270974
0.197754	0.375874		0.197754	0.268488
0.198364	0.378257		0.198364	0.265999
0.198975	0.38063		0.198975	0.26351
0.199585	0.382993		0.199585	0.261019
0.200195	0.385345		0.200195	0.258529
0.200806	0.387686		0.200806	0.25604
0.201416	0.390014		0.201416	0.253554
0.202026	0.39233		0.202026	0.251071
0.202637	0.394632		0.202637	0.248591
0.203247	0.39692		0.203247	0.246118
0.203857	0.399193		0.203857	0.24365
0.204468	0.40145		0.204468	0.24119
0.205078	0.403691		0.205078	0.238738
0.205688	0.405915		0.205688	0.236296
0.206299	0.408121		0.206299	0.233865
0.206909	0.410309		0.206909	0.231446
0.20752	0.412478		0.20752	0.22904
0.20813	0.414628		0.20813	0.226648
0.20874	0.416757		0.20874	0.224273
0.209351	0.418865		0.209351	0.221914
0.209961	0.420952		0.209961	0.219574
0.210571	0.423017		0.210571	0.217255
0.211182	0.425059		0.211182	0.214956
0.211792	0.427078		0.211792	0.212681
0.212402	0.429073		0.212402	0.21043
0.213013	0.431043		0.213013	0.208205
0.213623	0.432989		0.213623	0.206007
0.214233	0.434909		0.214233	0.203839
0.214844	0.436803		0.214844	0.201702
0.215454	0.43867		0.215454	0.199598
0.216064	0.440509		0.216064	0.197528
0.216675	0.442321		0.216675	0.195494
0.217285	0.444105		0.217285	0.193499
0.217896	0.44586		0.217896	0.191543
0.218506	0.447585		0.218506	0.189629
0.219116	0.449281		0.219116	0.187759
0.219727	0.450946		0.219727	0.185935
0.220337	0.452581		0.220337	0.184158
0.220947	0.454183		0.220947	0.182431
0.221558	0.455755		0.221558	0.180756
0.222168	0.457293		0.222168	0.179134
0.222778	0.458799		0.222778	0.177568
0.223389	0.460272		0.223389	0.17606
0.223999	0.461711		0.223999	0.174612
0.224609	0.463116		0.224609	0.173225
0.22522	0.464486		0.22522	0.171902
0.22583	0.465821		0.22583	0.170644
0.22644	0.467121		0.22644	0.169454
0.227051	0.468385		0.227051	0.168333
0.227661	0.469613		0.227661	0.167284
0.228271	0.470804		0.228271	0.166307
0.228882	0.471958		0.228882	0.165404
0.229492	0.473075		0.229492	0.164578
0.230103	0.474153		0.230103	0.163829
0.230713	0.475194		0.230713	0.163158
0.231323	0.476196		0.231323	0.162568
0.231934	0.477159		0.231934	0.162059
0.232544	0.478083		0.232544	0.161631
0.233154	0.478967		0.233154	0.161287
0.233765	0.479812		0.233765	0.161026
0.234375	0.480616		0.234375	0.16085
0.234985	0.48138		0.234985	0.160757
0.235596	0.482102		0.235596	0.16075
0.236206	0.482784		0.236206	0.160827
0.236816	0.483424		0.236816	0.160989
0.237427	0.484023		0.237427	0.161236
0.238037	0.484579		0.238037	0.161567
0.238647	0.485094		0.238647	0.161981
0.239258	0.485565		0.239258	0.162478
0.239868	0.485994		0.239868	0.163058
0.240479	0.48638		0.240479	0.163718
0.241089	0.486723		0.241089	0.164459
0.241699	0.487022		0.241699	0.165278
0.24231	0.487278		0.24231	0.166175
0.24292	0.487489		0.24292	0.167148
0.24353	0.487657		0.24353	0.168195
0.244141	0.48778		0.244141	0.169316
0.244751	0.487859		0.244751	0.170508
0.245361	0.487893		0.245361	0.171769
0.245972	0.487882		0.245972	0.173099
0.246582	0.487826		0.246582	0.174494
0.247192	0.487726		0.247192	0.175954
0.247803	0.487579		0.247803	0.177476
0.248413	0.487388		0.248413	0.179058
0.249023	0.487151		0.249023	0.180699
0.249634	0.486868		0.249634	0.182396
0.250244	0.48654		0.250244	0.184148
0.250854	0.486165		0.250854	0.185952
0.251465	0.485745		0.251465	0.187808
0.252075	0.485279		0.252075	0.189712
0.252686	0.484766		0.252686	0.191663
0.253296	0.484207		0.253296	0.193659
0.253906	0.483602		0.253906	0.195699
0.254517	0.482951		0.254517	0.19778
0.255127	0.482254		0.255127	0.199902
0.255737	0.48151		0.255737	0.202061
0.256348	0.480719		0.256348	0.204256
0.256958	0.479882		0.256958	0.206487
0.257568	0.478999		0.257568	0.20875
0.258179	0.47807		0.258179	0.211046
0.258789	0.477094		0.258789	0.213371
0.259399	0.476071		0.259399	0.215725
0.26001	0.475002		0.26001	0.218106
0.26062	0.473887		0.26062	0.220512
0.26123	0.472726		0.26123	0.222944
0.261841	0.471518		0.261841	0.225398
0.262451	0.470264		0.262451	0.227873
0.263062	0.468964		0.263062	0.23037
0.263672	0.467618		0.263672	0.232885
0.264282	0.466226		0.264282	0.235419
0.264893	0.464788		0.264893	0.237969
0.265503	0.463305		0.265503	0.240536
0.266113	0.461776		0.266113	0.243117
0.266724	0.460201		0.266724	0.245711
0.267334	0.458581		0.267334	0.248319
0.267944	0.456915		0.267944	0.250937
0.268555	0.455205		0.268555	0.253567
0.269165	0.453449		0.269165	0.256206
0.269775	0.451649		0.269775	0.258854
0.270386	0.449804		0.270386	0.261511
0.270996	0.447915		0.270996	0.264174
0.271606	0.445982		0.271606	0.266843
0.272217	0.444004		0.272217	0.269518
0.272827	0.441983		0.272827	0.272197
0.273438	0.439918		0.273438	0.274881
0.274048	0.43781		0.274048	0.277567
0.274658	0.435658		0.274658	0.280256
0.275269	0.433464		0.275269	0.282946
0.275879	0.431227		0.275879	0.285638
0.276489	0.428947		0.276489	0.28833
0.2771	0.426625		0.2771	0.291021
0.27771	0.424262		0.27771	0.293711
0.27832	0.421857		0.27832	0.2964
0.278931	0.419411		0.278931	0.299087
0.279541	0.416923		0.279541	0.30177
0.280151	0.414395		0.280151	0.30445
0.280762	0.411827		0.280762	0.307126
0.281372	0.409219		0.281372	0.309798
0.281982	0.406571		0.281982	0.312464
0.282593	0.403884		0.282593	0.315125
0.283203	0.401157		0.283203	0.317779
0.283813	0.398393		0.283813	0.320427
0.284424	0.39559		0.284424	0.323067
0.285034	0.392749		0.285034	0.325699
0.285645	0.389871		0.285645	0.328324
0.286255	0.386956		0.286255	0.330939
0.286865	0.384004		0.286865	0.333545
0.287476	0.381016		0.287476	0.336142
0.288086	0.377992		0.288086	0.338728
0.288696	0.374933		0.288696	0.341303
0.289307	0.371839		0.289307	0.343868
0.289917	0.368711		0.289917	0.346421
0.290527	0.365549		0.290527	0.348962
0.291138	0.362353		0.291138	0.35149
0.291748	0.359125		0.291748	0.354006
0.292358	0.355864		0.292358	0.356508
0.292969	0.352571		0.292969	0.358997
0.293579	0.349247		0.293579	0.361471
0.294189	0.345892		0.294189	0.363931
0.2948	0.342506		0.2948	0.366376
0.29541	0.339092		0.29541	0.368805
0.296021	0.335647		0.296021	0.371219
0.296631	0.332175		0.296631	0.373617
0.297241	0.328674		0.297241	0.375998
0.297852	0.325147		0.297852	0.378363
0.298462	0.321592		0.298462	0.38071
0.299072	0.318011		0.299072	0.383039
0.299683	0.314406		0.299683	0.38535
0.300293	0.310775		0.300293	0.387643
0.300903	0.30712		0.300903	0.389917
0.301514	0.303442		0.301514	0.392172
0.302124	0.299742		0.302124	0.394407
0.302734	0.29602		0.302734	0.396623
0.303345	0.292276		0.303345	0.398818
0.303955	0.288513		0.303955	0.400993
0.304565	0.28473		0.304565	0.403146
0.305176	0.280928		0.305176	0.405279
0.305786	0.277108		0.305786	0.40739
0.306396	0.273272		0.306396	0.409478
0.307007	0.26942		0.307007	0.411545
0.307617	0.265552		0.307617	0.413589
0.308228	0.26167		0.308228	0.415609
0.308838	0.257776		0.308838	0.417607
0.309448	0.253869		0.309448	0.419581
0.310059	0.249951		0.310059	0.42153
0.310669	0.246023		0.310669	0.423456
0.311279	0.242087		0.311279	0.425357
0.31189	0.238143		0.31189	0.427232
0.3125	0.234192		0.3125	0.429083
0.31311	0.230236		0.31311	0.430908
0.313721	0.226277		0.313721	0.432707
0.314331	0.222315		0.314331	0.434479
0.314941	0.218353		0.314941	0.436225
0.315552	0.214391		0.315552	0.437945
0.316162	0.210431		0.316162	0.439637
0.316772	0.206475		0.316772	0.441301
0.317383	0.202525		0.317383	0.442938
0.317993	0.198582		0.317993	0.444547
0.318604	0.194649		0.318604	0.446127
0.319214	0.190728		0.319214	0.447679
0.319824	0.18682		0.319824	0.449201
0.320435	0.182928		0.320435	0.450695
0.321045	0.179055		0.321045	0.452159
0.321655	0.175204		0.321655	0.453593
0.322266	0.171376		0.322266	0.454997
0.322876	0.167575		0.322876	0.45637
0.323486	0.163805		0.323486	0.457713
0.324097	0.160068		0.324097	0.459025
0.324707	0.156369		0.324707	0.460306
0.325317	0.15271		0.325317	0.461555
0.325928	0.149098		0.325928	0.462773
0.326538	0.145534		0.326538	0.463958
0.327148	0.142026		0.327148	0.465112
0.327759	0.138578		0.327759	0.466233
0.328369	0.135195		0.328369	0.467321
0.328979	0.131883		0.328979	0.468376
0.32959	0.128649		0.32959	0.469398
0.3302	0.125499		0.3302	0.470386
0.330811	0.122441		0.330811	0.471341
0.331421	0.119483		0.331421	0.472261
0.332031	0.116631		0.332031	0.473148
0.332642	0.113896		0.332642	0.474
0.333252	0.111286		0.333252	0.474818
0.333862	0.108809		0.333862	0.4756
0.334473	0.106477		0.334473	0.476348
0.335083	0.104297		0.335083	0.47706
0.335693	0.102281		0.335693	0.477737
0.336304	0.100437		0.336304	0.478378
0.336914	0.0987757		0.336914	0.478983
0.337524	0.0973053		0.337524	0.479553
0.338135	0.0960342		0.338135	0.480086
0.338745	0.09497		0.338745	0.480582
0.339355	0.0941187		0.339355	0.481042
0.339966	0.0934854		0.339966	0.481465
0.340576	0.0930734		0.340576	0.481851
0.341187	0.0928848		0.341187	0.4822
0.341797	0.0929195		0.341797	0.482512
0.342407	0.0931761		0.342407	0.482786
0.343018	0.0936512		0.343018	0.483023
0.343628	0.09434		0.343628	0.483221
0.344238	0.0952363		0.344238	0.483382
0.344849	0.0963326		0.344849	0.483505
0.345459	0.0976203		0.345459	0.48359
0.346069	0.0990901		0.346069	0.483636
0.34668	0.100732		0.34668	0.483644
0.34729	0.102536		0.34729	0.483613
0.3479	0.104491		0.3479	0.483544
0.348511	0.106588		0.348511	0.483436
0.349121	0.108815		0.349121	0.483289
0.349731	0.111163		0.349731	0.483103
0.350342	0.113622		0.350342	0.482878
0.350952	0.116183		0.350952	0.482614
0.351562	0.118837		0.351562	0.482311
0.352173	0.121576		0.352173	0.481968
0.352783	0.124391		0.352783	0.481586
0.353394	0.127276		0.353394	0.481165
0.354004	0.130223		0.354004	0.480704
0.354614	0.133226		0.354614	0.480204
0.355225	0.136279		0.355225	0.479664
0.355835	0.139377		0.355835	0.479085
0.356445	0.142514		0.356445	0.478466
0.357056	0.145685		0.357056	0.477807
0.357666	0.148886		0.357666	0.477108
0.358276	0.152112		0.358276	0.47637
0.358887	0.155361		0.358887	0.475592
0.359497	0.158628		0.359497	0.474775
0.360107	0.161909		0.360107	0.473918
0.360718	0.165203		0.360718	0.473021
0.361328	0.168505		0.361328	0.472085
0.361938	0.171813		0.361938	0.471109
0.362549	0.175125		0.362549	0.470093
0.363159	0.178438		0.363159	0.469038
0.36377	0.181749		0.36377	0.467943
0.36438	0.185058		0.36438	0.466809
0.36499	0.188361		0.36499	0.465636
0.365601	0.191658		0.365601	0.464423
0.366211	0.194945		0.366211	0.463172
0.366821	0.198222		0.366821	0.461881
0.367432	0.201487		0.367432	0.460551
0.368042	0.204739		0.368042	0.459182
0.368652	0.207976		0.368652	0.457774
0.369263	0.211197		0.369263	0.456328
0.369873	0.2144		0.369873	0.454843
0.370483	0.217584		0.370483	0.453319
0.371094	0.220749		0.371094	0.451757
0.371704	0.223893		0.371704	0.450157
0.372314	0.227015		0.372314	0.448519
0.372925	0.230115		0.372925	0.446843
0.373535	0.23319		0.373535	0.44513
0.374146	0.236241		0.374146	0.443378
0.374756	0.239267		0.374756	0.44159
0.375366	0.242266		0.375366	0.439764
0.375977	0.245238		0.375977	0.437902
0.376587	0.248182		0.376587	0.436002
0.377197	0.251097		0.377197	0.434066
0.377808	0.253983		0.377808	0.432094
0.378418	0.256839		0.378418	0.430086
0.379028	0.259665		0.379028	0.428042
0.379639	0.262459		0.379639	0.425962
0.380249	0.265222		0.380249	0.423847
0.380859	0.267952		0.380859	0.421697
0.38147	0.270649		0.38147	0.419512
0.38208	0.273313		0.38208	0.417292
0.38269	0.275943		0.38269	0.415038
0.383301	0.278538		0.383301	0.412751
0.383911	0.281098		0.383911	0.410429
0.384521	0.283623		0.384521	0.408074
0.385132	0.286112		0.385132	0.405687
0.385742	0.288565		0.385742	0.403266
0.386353	0.290982		0.386353	0.400813
0.386963	0.293361		0.386963	0.398328
0.387573	0.295703		0.387573	0.395812
0.388184	0.298007		0.388184	0.393264
0.388794	0.300273		0.388794	0.390685
0.389404	0.302501		0.389404	0.388076
0.390015	0.30469		0.390015	0.385437
0.390625	0.306839		0.390625	0.382768
0.391235	0.30895		0.391235	0.380069
0.391846	0.311021		0.391846	0.377342
0.392456	0.313052		0.392456	0.374586
0.393066	0.315043		0.393066	0.371802
0.393677	0.316994		0.393677	0.368991
0.394287	0.318904		0.394287	0.366152
0.394897	0.320773		0.394897	0.363287
0.395508	0.322601		0.395508	0.360395
0.396118	0.324389		0.396118	0.357478
0.396729	0.326134		0.396729	0.354536
0.397339	0.327838		0.397339	0.351569
0.397949	0.329501		0.397949	0.348577
0.39856	0.331122		0.39856	0.345562
0.39917	0.3327		0.39917	0.342524
0.39978	0.334237		0.39978	0.339464
0.400391	0.335731		0.400391	0.336381
0.401001	0.337183		0.401001	0.333277
0.401611	0.338592		0.401611	0.330153
0.402222	0.339959		0.402222	0.327008
0.402832	0.341283		0.402832	0.323843
0.403442	0.342565		0.403442	0.320659
0.404053	0.343804		0.404053	0.317457
0.404663	0.345		0.404663	0.314238
0.405273	0.346153		0.405273	0.311001
0.405884	0.347264		0.405884	0.307748
0.406494	0.348331		0.406494	0.304479
0.407104	0.349356		0.407104	0.301195
0.407715	0.350337		0.407715	0.297897
0.408325	0.351276		0.408325	0.294586
0.408936	0.352172		0.408936	0.291262
0.409546	0.353025		0.409546	0.287926
0.410156	0.353835		0.410156	0.284579
0.410767	0.354603		0.410767	0.281221
0.411377	0.355327		0.411377	0.277854
0.411987	0.356009		0.411987	0.274478
0.412598	0.356649		0.412598	0.271094
0.413208	0.357246		0.413208	0.267704
0.413818	0.3578		0.413818	0.264307
0.414429	0.358312		0.414429	0.260906
0.415039	0.358782		0.415039	0.2575
0.415649	0.35921		0.415649	0.254091
0.41626	0.359596		0.41626	0.250681
0.41687	0.359939		0.41687	0.247269
0.41748	0.360242		0.41748	0.243857
0.418091	0.360502		0.418091	0.240446
0.418701	0.360721		0.418701	0.237038
0.419312	0.360899		0.419312	0.233632
0.419922	0.361035		0.419922	0.230232
0.420532	0.361131		0.420532	0.226837
0.421143	0.361186		0.421143	0.22345
0.421753	0.3612		0.421753	0.220071
0.422363	0.361174		0.422363	0.216702
0.422974	0.361108		0.422974	0.213344
0.423584	0.361002		0.423584	0.209999
0.424194	0.360856		0.424194	0.206669
0.424805	0.360671		0.424805	0.203354
0.425415	0.360446		0.425415	0.200056
0.426025	0.360183		0.426025	0.196778
0.426636	0.35988		0.426636	0.193521
0.427246	0.35954		0.427246	0.190286
0.427856	0.359161		0.427856	0.187076
0.428467	0.358744		0.428467	0.183892
0.429077	0.358289		0.429077	0.180737
0.429688	0.357797		0.429688	0.177613
0.430298	0.357268		0.430298	0.174522
0.430908	0.356702		0.430908	0.171465
0.431519	0.3561		0.431519	0.168447
0.432129	0.355461		0.432129	0.165468
0.432739	0.354787		0.432739	0.162532
0.43335	0.354077		0.43335	0.159641
0.43396	0.353333		0.43396	0.156798
0.43457	0.352553		0.43457	0.154006
0.435181	0.351739		0.435181	0.151268
0.435791	0.350891		0.435791	0.148586
0.436401	0.350009		0.436401	0.145965
0.437012	0.349094		0.437012	0.143406
0.437622	0.348146		0.437622	0.140914
0.438232	0.347165		0.438232	0.138492
0.438843	0.346152		0.438843	0.136143
0.439453	0.345108		0.439453	0.133871
0.440063	0.344031		0.440063	0.13168
0.440674	0.342925		0.440674	0.129572
0.441284	0.341787		0.441284	0.127552
0.441895	0.340619		0.441895	0.125623
0.442505	0.339422		0.442505	0.123789
0.443115	0.338195		0.443115	0.122052
0.443726	0.33694		0.443726	0.120417
0.444336	0.335656		0.444336	0.118887
0.444946	0.334345		0.444946	0.117464
0.445557	0.333006		0.445557	0.116152
0.446167	0.331639		0.446167	0.114952
0.446777	0.330247		0.446777	0.113868
0.447388	0.328828		0.447388	0.112901
0.447998	0.327384		0.447998	0.112052
0.448608	0.325915		0.448608	0.111322
0.449219	0.324421		0.449219	0.110714
0.449829	0.322903		0.449829	0.110225
0.450439	0.321361		0.450439	0.109858
0.45105	0.319797		0.45105	0.109609
0.45166	0.31821		0.45166	0.10948
0.452271	0.3166		0.452271	0.109467
0.452881	0.31497		0.452881	0.109569
0.453491	0.313318		0.453491	0.109784
0.454102	0.311646		0.454102	0.110109
0.454712	0.309954		0.454712	0.110539
0.455322	0.308242		0.455322	0.111073
0.455933	0.306512		0.455933	0.111706
0.456543	0.304763		0.456543	0.112433
0.457153	0.302997		0.457153	0.113252
0.457764	0.301213		0.457764	0.114157
0.458374	0.299413		0.458374	0.115144
0.458984	0.297597		0.458984	0.116209
0.459595	0.295766		0.459595	0.117346
0.460205	0.293919		0.460205	0.118551
0.460815	0.292059		0.460815	0.119821
0.461426	0.290184		0.461426	0.121149
0.462036	0.288297		0.462036	0.122532
0.462646	0.286397		0.462646	0.123966
0.463257	0.284485		0.463257	0.125445
0.463867	0.282562		0.463867	0.126967
0.464478	0.280628		0.464478	0.128527
0.465088	0.278683		0.465088	0.130121
0.465698	0.27673		0.465698	0.131746
0.466309	0.274767		0.466309	0.133397
0.466919	0.272797		0.466919	0.135072
0.467529	0.270818		0.467529	0.136768
0.46814	0.268833		0.46814	0.13848
0.46875	0.266841		0.46875	0.140207
0.46936	0.264844		0.46936	0.141945
0.469971	0.262842		0.469971	0.143691
0.470581	0.260835		0.470581	0.145443
0.471191	0.258824		0.471191	0.147199
0.471802	0.25681		0.471802	0.148955
0.472412	0.254793		0.472412	0.150711
0.473022	0.252775		0.473022	0.152463
0.473633	0.250755		0.473633	0.15421
0.474243	0.248735		0.474243	0.155949
0.474854	0.246715		0.474854	0.157679
0.475464	0.244695		0.475464	0.159398
0.476074	0.242677		0.476074	0.161105
0.476685	0.240661		0.476685	0.162797
0.477295	0.238648		0.477295	0.164474
0.477905	0.236638		0.477905	0.166133
0.478516	0.234632		0.478516	0.167774
0.479126	0.232631		0.479126	0.169395
0.479736	0.230635		0.479736	0.170995
0.480347	0.228645		0.480347	0.172573
0.480957	0.226662		0.480957	0.174127
0.481567	0.224686		0.481567	0.175656
0.482178	0.222718		0.482178	0.17716
0.482788	0.220759		0.482788	0.178638
0.483398	0.218809		0.483398	0.180088
0.484009	0.216869		0.484009	0.18151
0.484619	0.21494		0.484619	0.182902
0.485229	0.213022		0.485229	0.184265
0.48584	0.211116		0.48584	0.185596
0.48645	0.209223		0.48645	0.186897
0.487061	0.207342		0.487061	0.188165
0.487671	0.205476		0.487671	0.1894
0.488281	0.203624		0.488281	0.190602
0.488892	0.201787		0.488892	0.19177
0.489502	0.199965		0.489502	0.192903
0.490112	0.198161		0.490112	0.194001
0.490723	0.196373		0.490723	0.195064
0.491333	0.194602		0.491333	0.19609
0.491943	0.19285		0.491943	0.19708
0.492554	0.191116		0.492554	0.198033
0.493164	0.189402		0.493164	0.198948
0.493774	0.187707		0.493774	0.199826
0.494385	0.186033		0.494385	0.200665
0.494995	0.18438		0.494995	0.201466
0.495605	0.182748		0.495605	0.202229
0.496216	0.181138		0.496216	0.202952
0.496826	0.17955		0.496826	0.203637
0.497437	0.177985		0.497437	0.204282
0.498047	0.176444		0.498047	0.204887
0.498657	0.174926		0.498657	0.205452
0.499268	0.173433		0.499268	0.205977
0.499878	0.171964		0.499878	0.206462
0.500488	0.170521		0.500488	0.206907
0.501099	0.169102		0.501099	0.207311
0.501709	0.16771		0.501709	0.207675
0.502319	0.166343		0.502319	0.207999
0.50293	0.165003		0.50293	0.208281
0.50354	0.163689		0.50354	0.208523
0.50415	0.162402		0.50415	0.208725
0.504761	0.161143		0.504761	0.208885
0.505371	0.15991		0.505371	0.209006
0.505981	0.158705		0.505981	0.209085
0.506592	0.157527		0.506592	0.209124
0.507202	0.156377		0.507202	0.209123
0.507812	0.155255		0.507812	0.209081
0.508423	0.15416		0.508423	0.209
0.509033	0.153093		0.509033	0.208878
0.509644	0.152054		0.509644	0.208716
0.510254	0.151043		0.510254	0.208515
0.510864	0.150059		0.510864	0.208275
0.511475	0.149103		0.511475	0.207995
0.512085	0.148174		0.512085	0.207676
0.512695	0.147273		0.512695	0.207318
0.513306	0.146398		0.513306	0.206923
0.513916	0.14555		0.513916	0.206489
0.514526	0.144729		0.514526	0.206017
0.515137	0.143933		0.515137	0.205508
0.515747	0.143164		0.515747	0.204962
0.516357	0.14242		0.516357	0.20438
0.516968	0.141701		0.516968	0.203761
0.517578	0.141006		0.517578	0.203107
0.518188	0.140336		0.518188	0.202417
0.518799	0.139689		0.518799	0.201693
0.519409	0.139066		0.519409	0.200935
0.52002	0.138465		0.52002	0.200143
0.52063	0.137887		0.52063	0.199318
0.52124	0.13733		0.52124	0.19846
0.521851	0.136794		0.521851	0.197571
0.522461	0.136278		0.522461	0.196651
0.523071	0.135782		0.523071	0.1957
0.523682	0.135305		0.523682	0.19472
0.524292	0.134847		0.524292	0.193711
0.524902	0.134406		0.524902	0.192674
0.525513	0.133982		0.525513	0.191609
0.526123	0.133575		0.526123	0.190519
0.526733	0.133183		0.526733	0.189402
0.527344	0.132806		0.527344	0.188262
0.527954	0.132443		0.527954	0.187098
0.528564	0.132093		0.528564	0.185911
0.529175	0.131757		0.529175	0.184703
0.529785	0.131432		0.529785	0.183474
0.530396	0.131118		0.530396	0.182227
0.531006	0.130815		0.531006	0.180961
0.531616	0.130521		0.531616	0.179679
0.532227	0.130236		0.532227	0.178381
0.532837	0.12996		0.532837	0.17707
0.533447	0.129691		0.533447	0.175745
0.534058	0.129429		0.534058	0.17441
0.534668	0.129173		0.534668	0.173065
0.535278	0.128922		0.535278	0.171712
0.535889	0.128676		0.535889	0.170352
0.536499	0.128434		0.536499	0.168988
0.537109	0.128195		0.537109	0.167621
0.53772	0.127959		0.53772	0.166252
0.53833	0.127725		0.53833	0.164885
0.53894	0.127492		0.53894	0.16352
0.539551	0.127259		0.539551	0.162159
0.540161	0.127027		0.540161	0.160806
0.540771	0.126794		0.540771	0.159461
0.541382	0.126561		0.541382	0.158128
0.541992	0.126325		0.541992	0.156808
0.542603	0.126087		0.542603	0.155505
0.543213	0.125847		0.543213	0.154219
0.543823	0.125603		0.543823	0.152954
0.544434	0.125355		0.544434	0.151713
0.545044	0.125103		0.545044	0.150498
0.545654	0.124847		0.545654	0.149311
0.546265	0.124585		0.546265	0.148156
0.546875	0.124317		0.546875	0.147036
0.547485	0.124044		0.547485	0.145952
0.548096	0.123764		0.548096	0.144908
0.548706	0.123477		0.548706	0.143907
0.549316	0.123184		0.549316	0.142953
0.549927	0.122882		0.549927	0.142046
0.550537	0.122573		0.550537	0.141192
0.551147	0.122256		0.551147	0.140392
0.551758	0.12193		0.551758	0.139649
0.552368	0.121596		0.552368	0.138967
0.552979	0.121253		0.552979	0.138348
0.553589	0.1209		0.553589	0.137795
0.554199	0.120539		0.554199	0.13731
0.55481	0.120168		0.55481	0.136896
0.55542	0.119787		0.55542	0.136555
0.55603	0.119396		0.55603	0.13629
0.556641	0.118996		0.556641	0.136103
0.557251	0.118585		0.557251	0.135996
0.557861	0.118165		0.557861	0.13597
0.558472	0.117734		0.558472	0.136027
0.559082	0.117292		0.559082	0.136168
0.559692	0.116841		0.559692	0.136395
0.560303	0.116379		0.560303	0.136709
0.560913	0.115907		0.560913	0.137109
0.561523	0.115425		0.561523	0.137598
0.562134	0.114932		0.562134	0.138174
0.562744	0.114429		0.562744	0.138839
0.563354	0.113916		0.563354	0.139591
0.563965	0.113393		0.563965	0.14043
0.564575	0.112861		0.564575	0.141357
0.565186	0.112318		0.565186	0.142369
0.565796	0.111766		0.565796	0.143466
0.566406	0.111205		0.566406	0.144647
0.567017	0.110634		0.567017	0.14591
0.567627	0.110055		0.567627	0.147254
0.568237	0.109466		0.568237	0.148677
0.568848	0.108869		0.568848	0.150178
0.569458	0.108264		0.569458	0.151754
0.570068	0.107652		0.570068	0.153403
0.570679	0.107031		0.570679	0.155124
0.571289	0.106403		0.571289	0.156915
0.571899	0.105769		0.571899	0.158772
0.57251	0.105128		0.57251	0.160694
0.57312	0.104481		0.57312	0.162679
0.57373	0.103828		0.57373	0.164724
0.574341	0.10317		0.574341	0.166827
0.574951	0.102508		0.574951	0.168986
0.575562	0.101841		0.575562	0.171198
0.576172	0.10117		0.576172	0.173462
0.576782	0.100496		0.576782	0.175774
0.577393	0.09982		0.577393	0.178133
0.578003	0.0991417		0.578003	0.180536
0.578613	0.0984619		0.578613	0.182982
0.579224	0.0977813		0.579224	0.185467
0.579834	0.0971006		0.579834	0.187991
0.580444	0.0964204		0.580444	0.19055
0.581055	0.0957415		0.581055	0.193144
0.581665	0.0950645		0.581665	0.195769
0.582275	0.0943902		0.582275	0.198424
0.582886	0.0937195		0.582886	0.201107
0.583496	0.093053		0.583496	0.203817
0.584106	0.0923915		0.584106	0.20655
0.584717	0.091736		0.584717	0.209307
0.585327	0.0910873		0.585327	0.212084
0.585938	0.0904462		0.585938	0.21488
0.586548	0.0898137		0.586548	0.217694
0.587158	0.0891906		0.587158	0.220524
0.587769	0.0885779		0.587769	0.223369
0.588379	0.0879765		0.588379	0.226226
0.588989	0.0873875		0.588989	0.229094
0.5896	0.0868117		0.5896	0.231973
0.59021	0.0862501		0.59021	0.23486
0.59082	0.0857038		0.59082	0.237755
0.591431	0.0851738		0.591431	0.240655
0.592041	0.084661		0.592041	0.24356
0.592651	0.0841665		0.592651	0.246468
0.593262	0.0836912		0.593262	0.249378
0.593872	0.0832362		0.593872	0.252289
0.594482	0.0828025		0.594482	0.2552
0.595093	0.082391		0.595093	0.258109
0.595703	0.0820026		0.595703	0.261016
0.596313	0.0816385		0.596313	0.263919
0.596924	0.0812994		0.596924	0.266817
0.597534	0.0809863		0.597534	0.26971
0.598145	0.0807		0.598145	0.272595
0.598755	0.0804414		0.598755	0.275473
0.599365	0.0802113		0.599365	0.278342
0.599976	0.0800104		0.599976	0.281202
0.600586	0.0798394		0.600586	0.284051
0.601196	0.0796989		0.601196	0.286888
0.601807	0.0795896		0.601807	0.289713
0.602417	0.0795121		0.602417	0.292525
0.603027	0.0794667		0.603027	0.295322
0.603638	0.0794539		0.603638	0.298105
0.604248	0.0794741		0.604248	0.300872
0.604858	0.0795275		0.604858	0.303622
0.605469	0.0796143		0.605469	0.306355
0.606079	0.0797347		0.606079	0.30907
0.606689	0.0798888		0.606689	0.311767
0.6073	0.0800765		0.6073	0.314443
0.60791	0.0802978		0.60791	0.3171
0.608521	0.0805526		0.608521	0.319735
0.609131	0.0808406		0.609131	0.322349
0.609741	0.0811616		0.609741	0.324941
0.610352	0.0815152		0.610352	0.32751
0.610962	0.081901		0.610962	0.330055
0.611572	0.0823185		0.611572	0.332576
0.612183	0.0827673		0.612183	0.335073
0.612793	0.0832468		0.612793	0.337544
0.613403	0.0837563		0.613403	0.339989
0.614014	0.0842952		0.614014	0.342408
0.614624	0.0848628		0.614624	0.3448
0.615234	0.0854582		0.615234	0.347164
0.615845	0.0860809		0.615845	0.3495
0.616455	0.0867298		0.616455	0.351808
0.617065	0.0874043		0.617065	0.354086
0.617676	0.0881034		0.617676	0.356335
0.618286	0.0888262		0.618286	0.358554
0.618896	0.0895718		0.618896	0.360742
0.619507	0.0903394		0.619507	0.3629
0.620117	0.091128		0.620117	0.365026
0.620728	0.0919366		0.620728	0.36712
0.621338	0.0927644		0.621338	0.369182
0.621948	0.0936103		0.621948	0.371211
0.622559	0.0944735		0.622559	0.373207
0.623169	0.0953531		0.623169	0.37517
0.623779	0.0962479		0.623779	0.377099
0.62439	0.0971573		0.62439	0.378994
0.625	0.0980801		0.625	0.380854
0.62561	0.0990155		0.62561	0.38268
0.626221	0.0999627		0.626221	0.38447
0.626831	0.100921		0.626831	0.386225
0.627441	0.101888		0.627441	0.387944
0.628052	0.102865		0.628052	0.389627
0.628662	0.10385		0.628662	0.391274
0.629272	0.104843		0.629272	0.392884
0.629883	0.105842		0.629883	0.394457
0.630493	0.106846		0.630493	0.395993
0.631104	0.107856		0.631104	0.397491
0.631714	0.108869		0.631714	0.398952
0.632324	0.109886		0.632324	0.400375
0.632935	0.110906		0.632935	0.40176
0.633545	0.111927		0.633545	0.403107
0.634155	0.11295		0.634155	0.404415
0.634766	0.113973		0.634766	0.405685
0.635376	0.114995		0.635376	0.406916
0.635986	0.116017		0.635986	0.408107
0.636597	0.117036		0.636597	0.40926
0.637207	0.118054		0.637207	0.410374
0.637817	0.119068		0.637817	0.411448
0.638428	0.120079		0.638428	0.412482
0.639038	0.121086		0.639038	0.413477
0.639648	0.122088		0.639648	0.414432
0.640259	0.123085		0.640259	0.415348
0.640869	0.124076		0.640869	0.416223
0.641479	0.12506		0.641479	0.417059
0.64209	0.126037		0.64209	0.417854
0.6427	0.127007		0.6427	0.41861
0.643311	0.127968		0.643311	0.419325
0.643921	0.128921		0.643921	0.42
0.644531	0.129865		0.644531	0.420635
0.645142	0.130799		0.645142	0.421229
0.645752	0.131723		0.645752	0.421784
0.646362	0.132637		0.646362	0.422298
0.646973	0.133539		0.646973	0.422772
0.647583	0.134431		0.647583	0.423206
0.648193	0.13531		0.648193	0.4236
0.648804	0.136177		0.648804	0.423953
0.649414	0.137032		0.649414	0.424267
0.650024	0.137873		0.650024	0.424541
0.650635	0.138701		0.650635	0.424774
0.651245	0.139515		0.651245	0.424968
0.651855	0.140315		0.651855	0.425122
0.652466	0.141101		0.652466	0.425236
0.653076	0.141871		0.653076	0.425311
0.653687	0.142626		0.653687	0.425347
0.654297	0.143366		0.654297	0.425343
0.654907	0.14409		0.654907	0.425299
0.655518	0.144797		0.655518	0.425217
0.656128	0.145488		0.656128	0.425096
0.656738	0.146163		0.656738	0.424936
0.657349	0.14682		0.657349	0.424737
0.657959	0.147459		0.657959	0.4245
0.658569	0.148081		0.658569	0.424225
0.65918	0.148686		0.65918	0.423912
0.65979	0.149272		0.65979	0.423561
0.6604	0.149839		0.6604	0.423172
0.661011	0.150388		0.661011	0.422746
0.661621	0.150918		0.661621	0.422282
0.662231	0.151429		0.662231	0.421782
0.662842	0.15192		0.662842	0.421244
0.663452	0.152392		0.663452	0.42067
0.664062	0.152845		0.664062	0.42006
0.664673	0.153277		0.664673	0.419414
0.665283	0.153689		0.665283	0.418732
0.665894	0.154081		0.665894	0.418015
0.666504	0.154452		0.666504	0.417262
0.667114	0.154803		0.667114	0.416475
0.667725	0.155133		0.667725	0.415653
0.668335	0.155442		0.668335	0.414797
0.668945	0.155729		0.668945	0.413906
0.669556	0.155996		0.669556	0.412982
0.670166	0.156241		0.670166	0.412025
0.670776	0.156465		0.670776	0.411035
0.671387	0.156667		0.671387	0.410011
0.671997	0.156847		0.671997	0.408956
0.672607	0.157006		0.672607	0.407869
0.673218	0.157142		0.673218	0.40675
0.673828	0.157256		0.673828	0.405599
0.674438	0.157349		0.674438	0.404418
0.675049	0.157419		0.675049	0.403206
0.675659	0.157467		0.675659	0.401964
0.67627	0.157492		0.67627	0.400693
0.67688	0.157496		0.67688	0.399392
0.67749	0.157476		0.67749	0.398062
0.678101	0.157435		0.678101	0.396703
0.678711	0.15737		0.678711	0.395317
0.679321	0.157283		0.679321	0.393902
0.679932	0.157174		0.679932	0.392461
0.680542	0.157042		0.680542	0.390992
0.681152	0.156887		0.681152	0.389497
0.681763	0.156709		0.681763	0.387976
0.682373	0.156509		0.682373	0.386429
0.682983	0.156287		0.682983	0.384858
0.683594	0.156041		0.683594	0.383261
0.684204	0.155773		0.684204	0.381641
0.684814	0.155483		0.684814	0.379996
0.685425	0.155169		0.685425	0.378329
0.686035	0.154834		0.686035	0.376638
0.686646	0.154475		0.686646	0.374926
0.687256	0.154094		0.687256	0.373191
0.687866	0.153691		0.687866	0.371435
0.688477	0.153266		0.688477	0.369658
0.689087	0.152818		0.689087	0.367861
0.689697	0.152347		0.689697	0.366044
0.690308	0.151855		0.690308	0.364207
0.690918	0.15134		0.690918	0.362352
0.691528	0.150804		0.691528	0.360478
0.692139	0.150245		0.692139	0.358586
0.692749	0.149665		0.692749	0.356677
0.693359	0.149062		0.693359	0.354751
0.69397	0.148438		0.69397	0.352809
0.69458	0.147793		0.69458	0.350851
0.69519	0.147126		0.69519	0.348878
0.695801	0.146438		0.695801	0.34689
0.696411	0.145728		0.696411	0.344887
0.697021	0.144997		0.697021	0.342871
0.697632	0.144246		0.697632	0.340842
0.698242	0.143473		0.698242	0.3388
0.698853	0.14268		0.698853	0.336746
0.699463	0.141867		0.699463	0.33468
0.700073	0.141033		0.700073	0.332603
0.700684	0.140178		0.700684	0.330516
0.701294	0.139304		0.701294	0.328419
0.701904	0.13841		0.701904	0.326312
0.702515	0.137495		0.702515	0.324197
0.703125	0.136562		0.703125	0.322073
0.703735	0.135609		0.703735	0.319941
0.704346	0.134637		0.704346	0.317803
0.704956	0.133645		0.704956	0.315657
0.705566	0.132635		0.705566	0.313506
0.706177	0.131606		0.706177	0.311348
0.706787	0.130559		0.706787	0.309186
0.707397	0.129493		0.707397	0.307019
0.708008	0.12841		0.708008	0.304848
0.708618	0.127309		0.708618	0.302674
0.709229	0.12619		0.709229	0.300497
0.709839	0.125053		0.709839	0.298318
0.710449	0.1239		0.710449	0.296136
0.71106	0.122729		0.71106	0.293954
0.71167	0.121542		0.71167	0.291771
0.71228	0.120338		0.71228	0.289588
0.712891	0.119118		0.712891	0.287405
0.713501	0.117882		0.713501	0.285223
0.714111	0.11663		0.714111	0.283042
0.714722	0.115363		0.714722	0.280863
0.715332	0.114081		0.715332	0.278687
0.715942	0.112783		0.715942	0.276514
0.716553	0.111471		0.716553	0.274345
0.717163	0.110144		0.717163	0.272179
0.717773	0.108803		0.717773	0.270018
0.718384	0.107449		0.718384	0.267863
0.718994	0.10608		0.718994	0.265712
0.719604	0.104698		0.719604	0.263568
0.720215	0.103303		0.720215	0.261431
0.720825	0.101895		0.720825	0.2593
0.721436	0.100475		0.721436	0.257178
0.722046	0.0990425		0.722046	0.255063
0.722656	0.0975979		0.722656	0.252957
0.723267	0.0961417		0.723267	0.25086
0.723877	0.0946742		0.723877	0.248773
0.724487	0.0931955		0.724487	0.246695
0.725098	0.0917062		0.725098	0.244628
0.725708	0.0902063		0.725708	0.242572
0.726318	0.0886964		0.726318	0.240527
0.726929	0.0871767		0.726929	0.238494
0.727539	0.0856474		0.727539	0.236474
0.728149	0.084109		0.728149	0.234466
0.72876	0.0825618		0.72876	0.232471
0.72937	0.0810061		0.72937	0.23049
0.72998	0.0794421		0.72998	0.228523
0.730591	0.0778704		0.730591	0.22657
0.731201	0.0762912		0.731201	0.224631
0.731812	0.0747048		0.731812	0.222708
0.732422	0.0731116		0.732422	0.2208
0.733032	0.071512		0.733032	0.218909
0.733643	0.0699064		0.733643	0.217033
0.734253	0.068295		0.734253	0.215174
0.734863	0.0666783		0.734863	0.213332
0.735474	0.0650567		0.735474	0.211507
0.736084	0.0634305		0.736084	0.2097
0.736694	0.0618002		0.736694	0.207911
0.737305	0.0601662		0.737305	0.20614
0.737915	0.0585288		0.737915	0.204387
0.738525	0.0568886		0.738525	0.202653
0.739136	0.0552459		0.739136	0.200938
0.739746	0.0536012		0.739746	0.199242
0.740356	0.051955		0.740356	0.197566
0.740967	0.0503079		0.740967	0.19591
0.741577	0.0486603		0.741577	0.194274
0.742188	0.0470127		0.742188	0.192657
0.742798	0.0453658		0.742798	0.191062
0.743408	0.0437202		0.743408	0.189487
0.744019	0.0420766		0.744019	0.187932
0.744629	0.0404357		0.744629	0.186399
0.745239	0.0387983		0.745239	0.184887
0.74585	0.0371652		0.74585	0.183396
0.74646	0.0355374		0.74646	0.181926
0.74707	0.0339161		0.74707	0.180478
0.747681	0.0323024		0.747681	0.179052
0.748291	0.0306977		0.748291	0.177647
0.748901	0.0291038		0.748901	0.176264
0.749512	0.0275226		0.749512	0.174903
0.750122	0.0259563		0.750122	0.173564
0.750732	0.0244078		0.750732	0.172247
0.751343	0.0228805		0.751343	0.170951
0.751953	0.0213786		0.751953	0.169678
0.752563	0.0199075		0.752563	0.168427
0.753174	0.018474		0.753174	0.167198
0.753784	0.0170867		0.753784	0.165992
0.754395	0.0157569		0.754395	0.164807
0.755005	0.0144993		0.755005	0.163644
0.755615	0.0133329		0.755615	0.162503
0.756226	0.0122821		0.756226	0.161385
0.756836	0.0113769		0.756836	0.160288
0.757446	0.0106521		0.757446	0.159213
0.758057	0.010144		0.758057	0.15816
0.758667	0.0098829		0.758667	0.157129
0.759277	0.00988549		0.759277	0.156119
0.759888	0.0101483		0.759888	0.155131
0.760498	0.010649		0.760498	0.154164
0.761108	0.011353		0.761108	0.153219
0.761719	0.0122221		0.761719	0.152295
0.762329	0.0132209		0.762329	0.151393
0.762939	0.0143194		0.762939	0.150511
0.76355	0.0154936		0.76355	0.149651
0.76416	0.0167251		0.76416	0.148811
0.764771	0.0179996		0.764771	0.147992
0.765381	0.019306		0.765381	0.147194
0.765991	0.0206361		0.765991	0.146416
0.766602	0.0219832		0.766602	0.145659
0.767212	0.0233423		0.767212	0.144922
0.767822	0.0247092		0.767822	0.144205
0.768433	0.0260807		0.768433	0.143509
0.769043	0.027454		0.769043	0.142832
0.769653	0.0288271		0.769653	0.142175
0.770264	0.030198		0.770264	0.141539
0.770874	0.0315652		0.770874	0.140921
0.771484	0.0329274		0.771484	0.140324
0.772095	0.0342833		0.772095	0.139746
0.772705	0.0356322		0.772705	0.139188
0.773315	0.036973		0.773315	0.138649
0.773926	0.0383049		0.773926	0.138129
0.774536	0.0396274		0.774536	0.137629
0.775146	0.0409397		0.775146	0.137148
0.775757	0.0422413		0.775757	0.136686
0.776367	0.0435316		0.776367	0.136244
0.776978	0.0448103		0.776978	0.13582
0.777588	0.0460767		0.777588	0.135416
0.778198	0.0473306		0.778198	0.135032
0.778809	0.0485716		0.778809	0.134666
0.779419	0.0497992		0.779419	0.13432
0.780029	0.0510131		0.780029	0.133993
0.78064	0.0522131		0.78064	0.133685
0.78125	0.0533987		0.78125	0.133397
0.78186	0.0545697		0.78186	0.133128
0.782471	0.0557259		0.782471	0.132879
0.783081	0.056867		0.783081	0.132649
0.783691	0.0579926		0.783691	0.132439
0.784302	0.0591026		0.784302	0.132249
0.784912	0.0601968		0.784912	0.13208
0.785522	0.0612749		0.785522	0.13193
0.786133	0.0623366		0.786133	0.1318
0.786743	0.0633819		0.786743	0.131691
0.787354	0.0644104		0.787354	0.131603
0.787964	0.0654221		0.787964	0.131535
0.788574	0.0664167		0.788574	0.131489
0.789185	0.067394		0.789185	0.131463
0.789795	0.068354		0.789795	0.131459
0.790405	0.0692963		0.790405	0.131476
0.791016	0.0702209		0.791016	0.131515
0.791626	0.0711276		0.791626	0.131576
0.792236	0.0720163		0.792236	0.131659
0.792847	0.0728869		0.792847	0.131764
0.793457	0.0737391		0.793457	0.131892
0.794067	0.074573		0.794067	0.132043
0.794678	0.0753883		0.794678	0.132217
0.795288	0.0761849		0.795288	0.132414
0.795898	0.0769629		0.795898	0.132634
0.796509	0.0777219		0.796509	0.132878
0.797119	0.0784621		0.797119	0.133146
0.797729	0.0791831		0.797729	0.133438
0.79834	0.0798851		0.79834	0.133755
0.79895	0.0805679		0.79895	0.134096
0.799561	0.0812314		0.799561	0.134461
0.800171	0.0818756		0.800171	0.134852
0.800781	0.0825004		0.800781	0.135268
0.801392	0.0831058		0.801392	0.135709
0.802002	0.0836917		0.802002	0.136175
0.802612	0.084258		0.802612	0.136667
0.803223	0.0848048		0.803223	0.137184
0.803833	0.0853319		0.803833	0.137728
0.804443	0.0858394		0.804443	0.138297
0.805054	0.0863273		0.805054	0.138893
0.805664	0.0867955		0.805664	0.139515
0.806274	0.087244		0.806274	0.140163
0.806885	0.0876728		0.806885	0.140837
0.807495	0.088082		0.807495	0.141538
0.808105	0.0884715		0.808105	0.142265
0.808716	0.0888413		0.808716	0.143019
0.809326	0.0891915		0.809326	0.1438
0.809937	0.0895221		0.809937	0.144606
0.810547	0.089833		0.810547	0.14544
0.811157	0.0901245		0.811157	0.146299
0.811768	0.0903965		0.811768	0.147185
0.812378	0.090649		0.812378	0.148098
0.812988	0.0908821		0.812988	0.149037
0.813599	0.0910958		0.813599	0.150002
0.814209	0.0912903		0.814209	0.150992
0.814819	0.0914657		0.814819	0.152009
0.81543	0.0916219		0.81543	0.153052
0.81604	0.091759		0.81604	0.15412
0.81665	0.0918773		0.81665	0.155214
0.817261	0.0919767		0.817261	0.156333
0.817871	0.0920574		0.817871	0.157477
0.818481	0.0921194		0.818481	0.158646
0.819092	0.092163		0.819092	0.15984
0.819702	0.0921881		0.819702	0.161058
0.820312	0.0921951		0.820312	0.162301
0.820923	0.0921839		0.820923	0.163567
0.821533	0.0921548		0.821533	0.164857
0.822144	0.0921078		0.822144	0.16617
0.822754	0.0920432		0.822754	0.167507
0.823364	0.0919611		0.823364	0.168866
0.823975	0.0918617		0.823975	0.170248
0.824585	0.0917452		0.824585	0.171651
0.825195	0.0916117		0.825195	0.173077
0.825806	0.0914614		0.825806	0.174524
0.826416	0.0912946		0.826416	0.175993
0.827026	0.0911115		0.827026	0.177482
0.827637	0.0909122		0.827637	0.178991
0.828247	0.090697		0.828247	0.180521
0.828857	0.0904662		0.828857	0.18207
0.829468	0.0902199		0.829468	0.183639
0.830078	0.0899585		0.830078	0.185226
0.830688	0.0896821		0.830688	0.186832
0.831299	0.089391		0.831299	0.188456
0.831909	0.0890856		0.831909	0.190098
0.83252	0.0887661		0.83252	0.191758
0.83313	0.0884327		0.83313	0.193434
0.83374	0.0880859		0.83374	0.195127
0.834351	0.0877258		0.834351	0.196836
0.834961	0.0873529		0.834961	0.19856
0.835571	0.0869674		0.835571	0.2003
0.836182	0.0865697		0.836182	0.202055
0.836792	0.0861601		0.836792	0.203824
0.837402	0.085739		0.837402	0.205608
0.838013	0.0853068		0.838013	0.207405
0.838623	0.0848638		0.838623	0.209215
0.839233	0.0844104		0.839233	0.211038
0.839844	0.0839471		0.839844	0.212874
0.840454	0.0834742		0.840454	0.214721
0.841064	0.0829922		0.841064	0.21658
0.841675	0.0825014		0.841675	0.21845
0.842285	0.0820025		0.842285	0.220331
0.842896	0.0814957		0.842896	0.222222
0.843506	0.0809816		0.843506	0.224123
0.844116	0.0804607		0.844116	0.226033
0.844727	0.0799335		0.844727	0.227953
0.845337	0.0794004		0.845337	0.229881
0.845947	0.0788621		0.845947	0.231817
0.846558	0.078319		0.846558	0.233762
0.847168	0.0777716		0.847168	0.235713
0.847778	0.0772207		0.847778	0.237672
0.848389	0.0766667		0.848389	0.239637
0.848999	0.0761103		0.848999	0.241608
0.849609	0.075552		0.849609	0.243586
0.85022	0.0749924		0.85022	0.245568
0.85083	0.0744323		0.85083	0.247556
0.85144	0.0738723		0.85144	0.249549
0.852051	0.0733131		0.852051	0.251545
0.852661	0.0727552		0.852661	0.253546
0.853271	0.0721995		0.853271	0.25555
0.853882	0.0716466		0.853882	0.257557
0.854492	0.0710974		0.854492	0.259567
0.855103	0.0705524		0.855103	0.26158
0.855713	0.0700125		0.855713	0.263594
0.856323	0.0694784		0.856323	0.265611
0.856934	0.068951		0.856934	0.267628
0.857544	0.0684309		0.857544	0.269647
0.858154	0.0679191		0.858154	0.271666
0.858765	0.0674163		0.858765	0.273685
0.859375	0.0669233		0.859375	0.275705
0.859985	0.066441		0.859985	0.277724
0.860596	0.0659701		0.860596	0.279742
0.861206	0.0655116		0.861206	0.28176
0.861816	0.0650663		0.861816	0.283776
0.862427	0.0646349		0.862427	0.28579
0.863037	0.0642184		0.863037	0.287803
0.863647	0.0638175		0.863647	0.289813
0.864258	0.063433		0.864258	0.29182
0.864868	0.0630659		0.864868	0.293825
0.865479	0.0627168		0.865479	0.295826
0.866089	0.0623865		0.866089	0.297824
0.866699	0.0620758		0.866699	0.299818
0.86731	0.0617854		0.86731	0.301808
0.86792	0.061516		0.86792	0.303794
0.86853	0.0612683		0.86853	0.305775
0.869141	0.0610429		0.869141	0.307752
0.869751	0.0608405		0.869751	0.309723
0.870361	0.0606616		0.870361	0.311689
0.870972	0.0605067		0.870972	0.313649
0.871582	0.0603762		0.871582	0.315603
0.872192	0.0602707		0.872192	0.317551
0.872803	0.0601905		0.872803	0.319493
0.873413	0.0601359		0.873413	0.321428
0.874023	0.0601072		0.874023	0.323356
0.874634	0.0601045		0.874634	0.325278
0.875244	0.0601281		0.875244	0.327192
0.875854	0.060178		0.875854	0.329098
0.876465	0.0602543		0.876465	0.330997
0.877075	0.0603569		0.877075	0.332888
0.877686	0.0604857		0.877686	0.33477
0.878296	0.0606407		0.878296	0.336645
0.878906	0.0608216		0.878906	0.338511
0.879517	0.0610281		0.879517	0.340368
0.880127	0.06126		0.880127	0.342216
0.880737	0.0615168		0.880737	0.344056
0.881348	0.0617983		0.881348	0.345886
0.881958	0.0621039		0.881958	0.347707
0.882568	0.0624331		0.882568	0.349518
0.883179	0.0627855		0.883179	0.351319
0.883789	0.0631603		0.883789	0.353111
0.884399	0.0635571		0.884399	0.354893
0.88501	0.0639753		0.88501	0.356664
0.88562	0.064414		0.88562	0.358426
0.88623	0.0648728		0.88623	0.360176
0.886841	0.0653507		0.886841	0.361917
0.887451	0.0658473		0.887451	0.363646
0.888062	0.0663616		0.888062	0.365365
0.888672	0.066893		0.888672	0.367073
0.889282	0.0674407		0.889282	0.36877
0.889893	0.068004		0.889893	0.370456
0.890503	0.0685821		0.890503	0.372131
0.891113	0.0691742		0.891113	0.373794
0.891724	0.0697795		0.891724	0.375446
0.892334	0.0703974		0.892334	0.377087
0.892944	0.071027		0.892944	0.378715
0.893555	0.0716676		0.893555	0.380333
0.894165	0.0723184		0.894165	0.381938
0.894775	0.0729787		0.894775	0.383532
0.895386	0.0736479		0.895386	0.385114
0.895996	0.074325		0.895996	0.386684
0.896606	0.0750096		0.896606	0.388242
0.897217	0.0757008		0.897217	0.389788
0.897827	0.076398		0.897827	0.391323
0.898438	0.0771005		0.898438	0.392845
0.899048	0.0778076		0.899048	0.394354
0.899658	0.0785188		0.899658	0.395852
0.900269	0.0792333		0.900269	0.397337
0.900879	0.0799506		0.900879	0.398811
0.901489	0.08067		0.901489	0.400272
0.9021	0.081391		0.9021	0.40172
0.90271	0.082113		0.90271	0.403157
0.90332	0.0828354		0.90332	0.404581
0.903931	0.0835577		0.903931	0.405993
0.904541	0.0842793		0.904541	0.407392
0.905151	0.0849998		0.905151	0.408779
0.905762	0.0857186		0.905762	0.410154
0.906372	0.0864352		0.906372	0.411517
0.906982	0.0871491		0.906982	0.412867
0.907593	0.0878599		0.907593	0.414205
0.908203	0.0885672		0.908203	0.415531
0.908813	0.0892704		0.908813	0.416844
0.909424	0.0899691		0.909424	0.418146
0.910034	0.090663		0.910034	0.419435
0.910645	0.0913516		0.910645	0.420712
0.911255	0.0920345		0.911255	0.421976
0.911865	0.0927113		0.911865	0.423229
0.912476	0.0933818		0.912476	0.42447
0.913086	0.0940454		0.913086	0.425698
0.913696	0.0947018		0.913696	0.426915
0.914307	0.0953508		0.914307	0.428119
0.914917	0.095992		0.914917	0.429312
0.915527	0.096625		0.915527	0.430493
0.916138	0.0972496		0.916138	0.431662
0.916748	0.0978654		0.916748	0.43282
0.917358	0.0984722		0.917358	0.433965
0.917969	0.0990697		0.917969	0.4351
0.918579	0.0996576		0.918579	0.436222
0.919189	0.100236		0.919189	0.437333
0.9198	0.100804		0.9198	0.438433
0.92041	0.101361		0.92041	0.439521
0.921021	0.101908		0.921021	0.440598
0.921631	0.102444		0.921631	0.441664
0.922241	0.102969		0.922241	0.442718
0.922852	0.103483		0.922852	0.443762
0.923462	0.103986		0.923462	0.444794
0.924072	0.104477		0.924072	0.445816
0.924683	0.104956		0.924683	0.446827
0.925293	0.105423		0.925293	0.447827
0.925903	0.105877		0.925903	0.448816
0.926514	0.10632		0.926514	0.449795
0.927124	0.10675		0.927124	0.450763
0.927734	0.107167		0.927734	0.451721
0.928345	0.107572		0.928345	0.452668
0.928955	0.107964		0.928955	0.453605
0.929565	0.108342		0.929565	0.454532
0.930176	0.108708		0.930176	0.455449
0.930786	0.10906		0.930786	0.456356
0.931396	0.109399		0.931396	0.457253
0.932007	0.109725		0.932007	0.45814
0.932617	0.110037		0.932617	0.459017
0.933228	0.110335		0.933228	0.459885
0.933838	0.11062		0.933838	0.460743
0.934448	0.11089		0.934448	0.461591
0.935059	0.111148		0.935059	0.46243
0.935669	0.111391		0.935669	0.46326
0.936279	0.11162		0.936279	0.464081
0.93689	0.111835		0.93689	0.464893
0.9375	0.112037		0.9375	0.465695
0.93811	0.112224		0.93811	0.466489
0.938721	0.112397		0.938721	0.467274
0.939331	0.112556		0.939331	0.468049
0.939941	0.112701		0.939941	0.468817
0.940552	0.112833		0.940552	0.469576
0.941162	0.11295		0.941162	0.470326
0.941772	0.113053		0.941772	0.471068
0.942383	0.113142		0.942383	0.471801
0.942993	0.113217		0.942993	0.472526
0.943604	0.113278		0.943604	0.473243
0.944214	0.113325		0.944214	0.473953
0.944824	0.113358		0.944824	0.474654
0.945435	0.113378		0.945435	0.475347
0.946045	0.113383		0.946045	0.476032
0.946655	0.113375		0.946655	0.47671
0.947266	0.113354		0.947266	0.47738
0.947876	0.113319		0.947876	0.478042
0.948486	0.11327		0.948486	0.478697
0.949097	0.113209		0.949097	0.479345
0.949707	0.113133		0.949707	0.479985
0.950317	0.113045		0.950317	0.480618
0.950928	0.112944		0.950928	0.481244
0.951538	0.11283		0.951538	0.481862
0.952148	0.112703		0.952148	0.482474
0.952759	0.112563		0.952759	0.483079
0.953369	0.112411		0.953369	0.483676
0.953979	0.112247		0.953979	0.484267
0.95459	0.112071		0.95459	0.484852
0.9552	0.111882		0.9552	0.485429
0.955811	0.111681		0.955811	0.486
0.956421	0.111469		0.956421	0.486564
0.957031	0.111246		0.957031	0.487122
0.957642	0.111011		0.957642	0.487674
0.958252	0.110764		0.958252	0.488219
0.958862	0.110507		0.958862	0.488758
0.959473	0.11024		0.959473	0.48929
0.960083	0.109961		0.960083	0.489817
0.960693	0.109673		0.960693	0.490337
0.961304	0.109374		0.961304	0.490851
0.961914	0.109066		0.961914	0.49136
0.962524	0.108748		0.962524	0.491862
0.963135	0.10842		0.963135	0.492358
0.963745	0.108084		0.963745	0.492849
0.964355	0.107739		0.964355	0.493333
0.964966	0.107385		0.964966	0.493812
0.965576	0.107023		0.965576	0.494286
0.966187	0.106653		0.966187	0.494753
0.966797	0.106275		0.966797	0.495215
0.967407	0.10589		0.967407	0.495672
0.968018	0.105497		0.968018	0.496123
0.968628	0.105098		0.968628	0.496568
0.969238	0.104692		0.969238	0.497008
0.969849	0.104281		0.969849	0.497443
0.970459	0.103863		0.970459	0.497872
0.971069	0.10344		0.971069	0.498296
0.97168	0.103012		0.97168	0.498714
0.97229	0.102579		0.97229	0.499128
0.9729	0.102141		0.9729	0.499536
0.973511	0.1017		0.973511	0.499939
0.974121	0.101254		0.974121	0.500337
0.974731	0.100805		0.974731	0.50073
0.975342	0.100354		0.975342	0.501117
0.975952	0.0998994		0.975952	0.5015
0.976562	0.0994428		0.976562	0.501877
0.977173	0.0989844		0.977173	0.50225
0.977783	0.0985246		0.977783	0.502618
0.978394	0.0980637		0.978394	0.50298
0.979004	0.0976022		0.979004	0.503338
0.979614	0.0971405		0.979614	0.503691
0.980225	0.0966791		0.980225	0.504039
0.980835	0.0962182		0.980835	0.504383
0.981445	0.0957583		0.981445	0.504721
0.982056	0.0953		0.982056	0.505055
0.982666	0.0948435		0.982666	0.505384
0.983276	0.0943894		0.983276	0.505708
0.983887	0.093938		0.983887	0.506028
0.984497	0.0934897		0.984497	0.506342
0.985107	0.0930451		0.985107	0.506653
0.985718	0.0926046		0.985718	0.506958
0.986328	0.0921685		0.986328	0.507259
0.986938	0.0917374		0.986938	0.507556
0.987549	0.0913116		0.987549	0.507847
0.988159	0.0908916		0.988159	0.508135
0.98877	0.0904778		0.98877	0.508418
0.98938	0.0900707		0.98938	0.508696
0.98999	0.0896706		0.98999	0.50897
0.990601	0.0892779		0.990601	0.509239
0.991211	0.0888931		0.991211	0.509504
0.991821	0.0885167		0.991821	0.509764
0.992432	0.0881489		0.992432	0.510021
0.993042	0.0877901		0.993042	0.510272
0.993652	0.0874408		0.993652	0.51052
0.994263	0.0871014		0.994263	0.510763
0.994873	0.0867721		0.994873	0.511001
0.995483	0.0864533		0.995483	0.511236
0.996094	0.0861454		0.996094	0.511466
0.996704	0.0858487		0.996704	0.511692
0.997314	0.0855635		0.997314	0.511914
0.997925	0.0852901		0.997925	0.512131
0.998535	0.0850288		0.998535	0.512345
0.999146	0.0847798		0.999146	0.512554
0.999756	0.0845434		0.999756	0.512759
1.00037	0.0843199		1.00037	0.51296
1.00098	0.0841094		1.00098	0.513156
1.00159	0.0839121		1.00159	0.513349
1.0022	0.0837282		1.0022	0.513538
1.00281	0.0835579		1.00281	0.513722
1.00342	0.0834013		1.00342	0.513903
1.00403	0.0832585		1.00403	0.51408
1.00464	0.0831296		1.00464	0.514252
1.00525	0.0830146		1.00525	0.514421
1.00586	0.0829137		1.00586	0.514586
1.00647	0.0828268		1.00647	0.514747
1.00708	0.0827539		1.00708	0.514903
1.00769	0.082695		1.00769	0.515057
1.0083	0.0826501		1.0083	0.515206
1.00891	0.0826191		1.00891	0.515351
1.00952	0.0826019		1.00952	0.515493
1.01013	0.0825984		1.01013	0.515631
1.01074	0.0826084		1.01074	0.515765
1.01135	0.0826318		1.01135	0.515895
1.01196	0.0826685		1.01196	0.516022
1.01257	0.0827182		1.01257	0.516145
1.01318	0.0827807		1.01318	0.516264
1.01379	0.0828558		1.01379	0.516379
1.0144	0.0829431		1.0144	0.516491
1.01501	0.0830426		1.01501	0.5166
1.01562	0.0831537		1.01562	0.516704
1.01624	0.0832763		1.01624	0.516806
1.01685	0.08341		1.01685	0.516903
1.01746	0.0835545		1.01746	0.516997
1.01807	0.0837093		1.01807	0.517088
1.01868	0.0838742		1.01868	0.517175
1.01929	0.0840488		1.01929	0.517258
1.0199	0.0842326		1.0199	0.517338
1.02051	0.0844253		1.02051	0.517415
1.02112	0.0846265		1.02112	0.517488
1.02173	0.0848356		1.02173	0.517558
1.02234	0.0850524		1.02234	0.517624
1.02295	0.0852762		1.02295	0.517687
1.02356	0.0855068		1.02356	0.517746
1.02417	0.0857437		1.02417	0.517802
1.02478	0.0859863		1.02478	0.517855
1.02539	0.0862343		1.02539	0.517904
1.026	0.0864872		1.026	0.51795
1.02661	0.0867444		1.02661	0.517993
1.02722	0.0870056		1.02722	0.518032
1.02783	0.0872703		1.02783	0.518068
1.02844	0.087538		1.02844	0.518101
1.02905	0.0878082		1.02905	0.51813
1.02966	0.0880805		1.02966	0.518156
1.03027	0.0883543		1.03027	0.518178
1.03088	0.0886293		1.03088	0.518197
1.03149	0.088905		1.03149	0.518213
1.0321	0.0891808		1.0321	0.518225
1.03271	0.0894564		1.03271	0.518234
1.03333	0.0897313		1.03333	0.51824
1.03394	0.0900051		1.03394	0.518242
1.03455	0.0902772		1.03455	0.518241
1.03516	0.0905473		1.03516	0.518236
1.03577	0.0908149		1.03577	0.518228
1.03638	0.0910796		1.03638	0.518217
1.03699	0.091341		1.03699	0.518202
1.0376	0.0915986		1.0376	0.518183
1.03821	0.091852		1.03821	0.518161
1.03882	0.0921009		1.03882	0.518135
1.03943	0.0923447		1.03943	0.518106
1.04004	0.0925833		1.04004	0.518073
1.04065	0.092816		1.04065	0.518037
1.04126	0.0930426		1.04126	0.517996
1.04187	0.0932627		1.04187	0.517952
1.04248	0.093476		1.04248	0.517905
1.04309	0.093682		1.04309	0.517853
1.0437	0.0938804		1.0437	0.517798
1.04431	0.0940708		1.04431	0.517738
1.04492	0.094253		1.04492	0.517675
1.04553	0.0944267		1.04553	0.517608
1.04614	0.0945913		1.04614	0.517536
1.04675	0.0947468		1.04675	0.517461
1.04736	0.0948927		1.04736	0.517381
1.04797	0.0950288		1.04797	0.517297
1.04858	0.0951548		1.04858	0.517209
1.04919	0.0952703		1.04919	0.517116
1.0498	0.0953752		1.0498	0.517019
1.05042	0.0954691		1.05042	0.516917
1.05103	0.0955518		1.05103	0.51681
1.05164	0.0956231		1.05164	0.516699
1.05225	0.0956826		1.05225	0.516583
1.05286	0.0957302		1.05286	0.516463
1.05347	0.0957657		1.05347	0.516337
1.05408	0.0957887		1.05408	0.516206
1.05469	0.0957992		1.05469	0.51607
1.0553	0.0957969		1.0553	0.515929
1.05591	0.0957816		1.05591	0.515783
1.05652	0.0957532		1.05652	0.515631
1.05713	0.0957114		1.05713	0.515474
1.05774	0.095656		1.05774	0.515311
1.05835	0.095587		1.05835	0.515142
1.05896	0.0955042		1.05896	0.514967
1.05957	0.0954074		1.05957	0.514787
1.06018	0.0952964		1.06018	0.5146
1.06079	0.0951713		1.06079	0.514407
1.0614	0.0950317		1.0614	0.514208
1.06201	0.0948777		1.06201	0.514002
1.06262	0.0947092		1.06262	0.51379
1.06323	0.0945259		1.06323	0.513571
1.06384	0.094328		1.06384	0.513346
1.06445	0.0941152		1.06445	0.513113
1.06506	0.0938875		1.06506	0.512873
1.06567	0.0936448		1.06567	0.512626
1.06628	0.0933872		1.06628	0.512372
1.06689	0.0931145		1.06689	0.51211
1.0675	0.0928268		1.0675	0.51184
1.06812	0.092524		1.06812	0.511563
1.06873	0.0922061		1.06873	0.511278
1.06934	0.0918731		1.06934	0.510984
1.06995	0.091525		1.06995	0.510683
1.07056	0.0911618		1.07056	0.510373
1.07117	0.0907836		1.07117	0.510054
1.07178	0.0903905		1.07178	0.509727
1.07239	0.0899823		1.07239	0.509391
1.073	0.0895593		1.073	0.509046
1.07361	0.0891215		1.07361	0.508691
1.07422	0.0886689		1.07422	0.508328
1.07483	0.0882018		1.07483	0.507955
1.07544	0.0877201		1.07544	0.507572
1.07605	0.087224		1.07605	0.507179
1.07666	0.0867137		1.07666	0.506777
1.07727	0.0861892		1.07727	0.506364
1.07788	0.0856508		1.07788	0.505941
1.07849	0.0850987		1.07849	0.505508
1.0791	0.0845329		1.0791	0.505064
1.07971	0.0839538		1.07971	0.504609
1.08032	0.0833615		1.08032	0.504143
1.08093	0.0827563		1.08093	0.503666
1.08154	0.0821384		1.08154	0.503178
1.08215	0.0815082		1.08215	0.502679
1.08276	0.0808658		1.08276	0.502168
1.08337	0.0802117		1.08337	0.501645
1.08398	0.0795461		1.08398	0.50111
1.08459	0.0788695		1.08459	0.500563
1.08521	0.0781821		1.08521	0.500003
1.08582	0.0774843		1.08582	0.499432
1.08643	0.0767767		1.08643	0.498847
1.08704	0.0760596		1.08704	0.49825
1.08765	0.0753335		1.08765	0.49764
1.08826	0.0745989		1.08826	0.497017
1.08887	0.0738563		1.08887	0.496381
1.08948	0.0731064		1.08948	0.495731
1.09009	0.0723496		1.09009	0.495068
1.0907	0.0715867		1.0907	0.494391
1.09131	0.0708183		1.09131	0.493701
1.09192	0.0700451		1.09192	0.492996
1.09253	0.0692677		1.09253	0.492277
1.09314	0.0684871		1.09314	0.491544
1.09375	0.0677041		1.09375	0.490797
1.09436	0.0669194		1.09436	0.490035
1.09497	0.0661341		1.09497	0.489258
1.09558	0.0653491		1.09558	0.488466
1.09619	0.0645654		1.09619	0.48766
1.0968	0.0637841		1.0968	0.486838
1.09741	0.0630064		1.09741	0.486002
1.09802	0.0622334		1.09802	0.485149
1.09863	0.0614664		1.09863	0.484282
1.09924	0.0607067		1.09924	0.483399
1.09985	0.0599558		1.09985	0.4825
1.10046	0.059215		1.10046	0.481585
1.10107	0.0584858		1.10107	0.480655
1.10168	0.05777		1.10168	0.479708
1.10229	0.0570691		1.10229	0.478746
1.10291	0.0563848		1.10291	0.477767
1.10352	0.055719		1.10352	0.476772
1.10413	0.0550735		1.10413	0.475761
1.10474	0.0544502		1.10474	0.474733
1.10535	0.0538511		1.10535	0.473689
1.10596	0.0532782		1.10596	0.472628
1.10657	0.0527335		1.10657	0.47155
1.10718	0.0522192		1.10718	0.470456
1.10779	0.0517374		1.10779	0.469345
1.1084	0.0512901		1.1084	0.468217
1.10901	0.0508796		1.10901	0.467072
1.10962	0.0505077		1.10962	0.465911
1.11023	0.0501767		1.11023	0.464732
1.11084	0.0498884		1.11084	0.463537
1.11145	0.0496448		1.11145	0.462324
1.11206	0.0494477		1.11206	0.461095
1.11267	0.0492987		1.11267	0.459848
1.11328	0.0491993		1.11328	0.458585
1.11389	0.049151		1.11389	0.457304
1.1145	0.0491549		1.1145	0.456006
1.11511	0.049212		1.11511	0.454692
1.11572	0.0493232		1.11572	0.45336
1.11633	0.049489		1.11633	0.452011
1.11694	0.0497098		1.11694	0.450646
1.11755	0.0499858		1.11755	0.449263
1.11816	0.050317		1.11816	0.447864
1.11877	0.0507029		1.11877	0.446448
1.11938	0.0511433		1.11938	0.445015
1.12	0.0516374		1.12	0.443565
1.12061	0.0521844		1.12061	0.442099
1.12122	0.0527834		1.12122	0.440616
1.12183	0.0534331		1.12183	0.439117
1.12244	0.0541324		1.12244	0.437601
1.12305	0.0548799		1.12305	0.436069
1.12366	0.0556741		1.12366	0.434521
1.12427	0.0565135		1.12427	0.432957
1.12488	0.0573966		1.12488	0.431377
1.12549	0.0583217		1.12549	0.429782
1.1261	0.0592872		1.1261	0.42817
1.12671	0.0602914		1.12671	0.426544
1.12732	0.0613328		1.12732	0.424902
1.12793	0.0624096		1.12793	0.423244
1.12854	0.0635202		1.12854	0.421572
1.12915	0.0646631		1.12915	0.419885
1.12976	0.0658366		1.12976	0.418184
1.13037	0.0670392		1.13037	0.416468
1.13098	0.0682695		1.13098	0.414737
1.13159	0.0695259		1.13159	0.412993
1.1322	0.0708071		1.1322	0.411235
1.13281	0.0721116		1.13281	0.409464
1.13342	0.0734381		1.13342	0.407679
1.13403	0.0747855		1.13403	0.405882
1.13464	0.0761523		1.13464	0.404071
1.13525	0.0775374		1.13525	0.402248
1.13586	0.0789397		1.13586	0.400413
1.13647	0.080358		1.13647	0.398567
1.13708	0.0817912		1.13708	0.396708
1.1377	0.0832384		1.1377	0.394838
1.13831	0.0846985		1.13831	0.392957
1.13892	0.0861705		1.13892	0.391066
1.13953	0.0876535		1.13953	0.389164
1.14014	0.0891466		1.14014	0.387253
1.14075	0.090649		1.14075	0.385332
1.14136	0.0921597		1.14136	0.383401
1.14197	0.0936781		1.14197	0.381462
1.14258	0.0952032		1.14258	0.379514
1.14319	0.0967343		1.14319	0.377559
1.1438	0.0982708		1.1438	0.375595
1.14441	0.0998118		1.14441	0.373625
1.14502	0.101357		1.14502	0.371647
1.14563	0.102905		1.14563	0.369664
1.14624	0.104456		1.14624	0.367674
1.14685	0.106008		1.14685	0.36568
1.14746	0.107562		1.14746	0.36368
1.14807	0.109117		1.14807	0.361675
1.14868	0.110671		1.14868	0.359667
1.14929	0.112226		1.14929	0.357656
1.1499	0.113779		1.1499	0.355641
1.15051	0.115331		1.15051	0.353624
1.15112	0.11688		1.15112	0.351605
1.15173	0.118427		1.15173	0.349585
1.15234	0.119971		1.15234	0.347564
1.15295	0.121511		1.15295	0.345543
1.15356	0.123047		1.15356	0.343522
1.15417	0.124579		1.15417	0.341502
1.15479	0.126106		1.15479	0.339484
1.1554	0.127627		1.1554	0.337468
1.15601	0.129142		1.15601	0.335455
1.15662	0.13065		1.15662	0.333445
1.15723	0.132152		1.15723	0.33144
1.15784	0.133647		1.15784	0.329439
1.15845	0.135134		1.15845	0.327443
1.15906	0.136613		1.15906	0.325454
1.15967	0.138084		1.15967	0.323471
1.16028	0.139545		1.16028	0.321496
1.16089	0.140998		1.16089	0.319529
1.1615	0.142441		1.1615	0.317571
1.16211	0.143873		1.16211	0.315622
1.16272	0.145296		1.16272	0.313684
1.16333	0.146708		1.16333	0.311756
1.16394	0.148109		1.16394	0.30984
1.16455	0.149498		1.16455	0.307937
1.16516	0.150875		1.16516	0.306047
1.16577	0.152241		1.16577	0.304171
1.16638	0.153594		1.16638	0.30231
1.16699	0.154934		1.16699	0.300464
1.1676	0.156261		1.1676	0.298635
1.16821	0.157575		1.16821	0.296822
1.16882	0.158875		1.16882	0.295028
1.16943	0.160162		1.16943	0.293252
1.17004	0.161433		1.17004	0.291496
1.17065	0.162691		1.17065	0.289759
1.17126	0.163933		1.17126	0.288044
1.17188	0.16516		1.17188	0.286351
1.17249	0.166372		1.17249	0.28468
1.1731	0.167568		1.1731	0.283032
1.17371	0.168748		1.17371	0.281408
1.17432	0.169912		1.17432	0.27981
1.17493	0.171059		1.17493	0.278237
1.17554	0.17219		1.17554	0.27669
1.17615	0.173303		1.17615	0.275171
1.17676	0.174399		1.17676	0.273679
1.17737	0.175478		1.17737	0.272217
1.17798	0.176539		1.17798	0.270783
1.17859	0.177582		1.17859	0.26938
1.1792	0.178607		1.1792	0.268008
1.17981	0.179613		1.17981	0.266667
1.18042	0.180601		1.18042	0.265358
1.18103	0.18157		1.18103	0.264082
1.18164	0.18252		1.18164	0.26284
1.18225	0.183451		1.18225	0.261631
1.18286	0.184362		1.18286	0.260458
1.18347	0.185253		1.18347	0.259319
1.18408	0.186125		1.18408	0.258217
1.18469	0.186977		1.18469	0.25715
1.1853	0.187808		1.1853	0.256121
1.18591	0.18862		1.18591	0.255129
1.18652	0.18941		1.18652	0.254175
1.18713	0.19018		1.18713	0.253259
1.18774	0.190929		1.18774	0.252381
1.18835	0.191658		1.18835	0.251543
1.18896	0.192365		1.18896	0.250744
1.18958	0.19305		1.18958	0.249984
1.19019	0.193715		1.19019	0.249264
1.1908	0.194357		1.1908	0.248584
1.19141	0.194979		1.19141	0.247945
1.19202	0.195578		1.19202	0.247345
1.19263	0.196155		1.19263	0.246787
1.19324	0.196711		1.19324	0.246268
1.19385	0.197244		1.19385	0.245791
1.19446	0.197755		1.19446	0.245354
1.19507	0.198244		1.19507	0.244958
1.19568	0.19871		1.19568	0.244602
1.19629	0.199154		1.19629	0.244286
1.1969	0.199575		1.1969	0.244011
1.19751	0.199974		1.19751	0.243776
1.19812	0.20035		1.19812	0.24358
1.19873	0.200703		1.19873	0.243424
1.19934	0.201033		1.19934	0.243308
1.19995	0.20134		1.19995	0.24323
1.20056	0.201625		1.20056	0.243191
1.20117	0.201886		1.20117	0.24319
1.20178	0.202125		1.20178	0.243227
1.20239	0.20234		1.20239	0.243301
1.203	0.202532		1.203	0.243412
1.20361	0.202702		1.20361	0.24356
1.20422	0.202848		1.20422	0.243743
1.20483	0.202971		1.20483	0.243961
1.20544	0.203071		1.20544	0.244215
1.20605	0.203147		1.20605	0.244502
1.20667	0.203201		1.20667	0.244822
1.20728	0.203232		1.20728	0.245175
1.20789	0.203239		1.20789	0.245561
1.2085	0.203224		1.2085	0.245978
1.20911	0.203185		1.20911	0.246425
1.20972	0.203123		1.20972	0.246903
1.21033	0.203039		1.21033	0.247409
1.21094	0.202932		1.21094	0.247945
1.21155	0.202801		1.21155	0.248508
1.21216	0.202648		1.21216	0.249098
1.21277	0.202473		1.21277	0.249715
1.21338	0.202274		1.21338	0.250357
1.21399	0.202053		1.21399	0.251024
1.2146	0.20181		1.2146	0.251715
1.21521	0.201544		1.21521	0.252429
1.21582	0.201256		1.21582	0.253166
1.21643	0.200946		1.21643	0.253925
1.21704	0.200614		1.21704	0.254705
1.21765	0.200259		1.21765	0.255505
1.21826	0.199883		1.21826	0.256324
1.21887	0.199485		1.21887	0.257163
[truncated: 14,387 more rows]

## Sheet: Fig. 1i
Diameter (µm)	Dominant Frequency (Hz)
23.21	4.56
111.03	4.75
15.03	4.14
16.71	4.51
12.63	4.61
53.49	4.67
52.71	5.1
18.59	4.63
30.43	4.59
39.9	4.62
74.15	4.7
76.92	4.61
13.51	4.63
59.98	4.59
31.82	4.61
25.25	4.57
38.55	4.62
59.27	4.58
21.08	4.86
31.38	4.67
118.99	4.29
29.89	4.64
38.24	4.65
19.54	4.59
16.95	4.52
19.33	4.66
35.53	3.9
26.16	4.73
29.07	4.64
36.12	4.63
41.83	4.95
38.82	4.56
30.36	4.6
34.81	4.87
16.78	3.88
62.77	4.51
22.6	4.51
29.44	4.64
74.96	4.67
24.68	4.72
25.44	4.63
25.97	4.65
22.19	4.52
58.51	4.27
20.63	4.67
100.15	4.96
18.29	4.6
43.57	4.23
43.44	5.01
32.05	5.2

## Sheet: Fig. 2f
Velocity change (artery)
Time (s)	1	2	3	4	5	6	7	8	9	10	11	12	13	14	15	16	17	18	19	20	21	22	23	24	25	26	27	28	29	30
Mean	0.001687	-0.003107	-0.02135	0.008338	-0.009485	0.01236	-0.003647	0.001432	-0.002618	0.004145	0.01594	0.0475	0.0495	0.04869	0.06212	0.1078	0.128	0.1369	0.122	0.1086	0.08921	0.06657	0.0604	0.0741	0.07049	0.04994	0.04077	0.04674	0.04724	0.02438
Std. Error of Mean	0.003624	0.008399	0.008171	0.01257	0.01113	0.00733	0.007297	0.004435	0.006263	0.009267	0.01291	0.0133	0.01451	0.01064	0.01073	0.02	0.0181	0.02004	0.01896	0.01543	0.01898	0.02089	0.01977	0.0135	0.01154	0.008368	0.0104	0.01392	0.01106	0.008501
Diameter change (artery)
Time (s)	1	2	3	4	5	6	7	8	9	10	11	12	13	14	15	16	17	18	19	20	21	22	23	24	25	26	27	28	29	30
Mean	0.006566	0.002069	0.001954	-0.01315	-0.01901	-0.01357	-0.02441	0.01707	0.01903	0.01669	0.03146	0.05401	0.08634	0.1099	0.09731	0.06895	0.04723	0.04799	0.02385	-0.001656	-0.007514	-0.0315	-0.02409	-0.01712	-0.008016	0.009586	0.004778	0.00158	0.001947	0.0011
Std. Error of Mean	0.009446	0.01337	0.01263	0.01317	0.01802	0.01886	0.01898	0.01444	0.01664	0.01803	0.01591	0.02527	0.03257	0.02327	0.01848	0.01982	0.02168	0.02009	0.0116	0.0184	0.02317	0.02555	0.01763	0.02271	0.0198	0.01816	0.01604	0.01733	0.01936	0.01061
Flux change (artery)
Time (s)	1	2	3	4	5	6	7	8	9	10	11	12	13	14	15	16	17	18	19	20	21	22	23	24	25	26	27	28	29	30
Mean	-0.0131	-0.009127	-0.03036	-0.03539	-0.0506	-0.01688	-0.02479	0.05395	0.09317	0.02441	0.08488	0.08891	0.1403	0.1608	0.1794	0.08265	0.07132	0.06888	0.1174	0.06618	0.007092	-0.05034	-0.01001	0.01292	0.06169	0.09905	0.077	-0.002808	-0.0151	-0.01822
Std. Error of Mean	0.01408	0.02438	0.03162	0.02438	0.02964	0.03223	0.02599	0.0381	0.03837	0.03241	0.04397	0.03558	0.04685	0.04401	0.04359	0.04487	0.03869	0.03724	0.03414	0.04776	0.04076	0.03319	0.03263	0.03856	0.03312	0.04029	0.03703	0.03204	0.03097	0.01853
Velocity change (vein)
Time (s)	1	2	3	4	5	6	7	8	9	10	11	12	13	14	15	16	17	18	19	20	21	22	23	24	25	26	27	28	29	30
Mean	0.007868	3.516e-05	-0.002454	-0.00695	-0.01676	-0.02508	-0.009045	0.005175	0.00556	0.01097	0.04515	0.1217	0.1585	0.1707	0.1603	0.1517	0.1397	0.1384	0.1175	0.07405	0.04871	0.01334	0.004258	0.003444	0.01653	0.01923	0.01621	0.001723	0.01579	0.006988
Std. Error of Mean	0.00927	0.01677	0.01645	0.01565	0.01355	0.0162	0.01878	0.009096	0.01099	0.01541	0.01307	0.01077	0.01988	0.0245	0.02812	0.02381	0.02447	0.02251	0.01891	0.02326	0.02022	0.01589	0.01559	0.01191	0.01539	0.01487	0.01929	0.02192	0.01978	0.01052
Diameter change (vein)
Time (s)	1	2	3	4	5	6	7	8	9	10	11	12	13	14	15	16	17	18	19	20	21	22	23	24	25	26	27	28	29	30
Mean	0.01977	0.04203	-0.06316	-0.08707	-0.02089	0.05016	0.06993	-0.0428	0.02108	0.1155	0.1289	0.1325	0.1835	0.2191	0.2212	0.1721	0.13	0.1678	0.1768	0.181	0.1091	0.1481	0.1168	0.1209	0.1563	0.1645	0.1866	0.166	0.06817	0.03964
Std. Error of Mean	0.03827	0.0489	0.06892	0.06386	0.05371	0.06112	0.04727	0.08984	0.04988	0.0414	0.05605	0.05285	0.05212	0.05261	0.04515	0.05612	0.06724	0.06258	0.05142	0.05728	0.04968	0.05673	0.06792	0.07744	0.08045	0.06219	0.05915	0.06075	0.06957	0.05387
Flux change (vein)
Time (s)	1	2	3	4	5	6	7	8	9	10	11	12	13	14	15	16	17	18	19	20	21	22	23	24	25	26	27	28	29	30
Mean	-0.02824	-0.04087	-0.1206	-0.1977	-0.1024	-0.00433	0.1027	0.007597	0.01967	0.07273	0.1587	0.1494	0.175	0.2038	0.2223	0.2345	0.2503	0.2076	0.1093	0.1458	0.09908	0.145	0.03385	0.1247	0.1531	0.1819	0.1736	0.159	0.07001	0.05809
Std. Error of Mean	0.03537	0.0751	0.07702	0.04242	0.07156	0.09297	0.06928	0.09773	0.1022	0.08814	0.06845	0.04546	0.06778	0.08291	0.1151	0.09964	0.1202	0.1207	0.1046	0.06415	0.08134	0.09038	0.06592	0.1005	0.0904	0.08293	0.08506	0.101	0.1017	0.07937
Velocity change (capillary)
Time (s)	1	2	3	4	5	6	7	8	9	10	11	12	13	14	15	16	17	18	19	20	21	22	23	24	25	26	27	28	29	30
Mean	-0.001981	-0.04484	-0.02207	-0.07355	-0.01336	0.01079	0.05306	0.01599	-0.01363	0.02362	0.02409	0.08555	0.1589	0.1837	0.1363	0.1505	0.1668	0.1492	0.1362	0.06059	0.06123	0.03828	0.0504	0.02752	-0.1049	-0.06607	-0.05615	0.038	0.06094	0.04205
Std. Error of Mean	0.0210932	0.0447826	0.0233178	0.0333989	0.0340463	0.0417616	0.0385478	0.0408825	0.0221604	0.0225982	0.0368498	0.0573487	0.0380445	0.0313906	0.0415161	0.0486716	0.0518774	0.0630078	0.0378275	0.0445042	0.0409559	0.0421286	0.0464882	0.0490601	0.0430032	0.0369472	0.0336171	0.0369775	0.0448091	0.0339784
Diameter change (capillary)
Time (s)	1	2	3	4	5	6	7	8	9	10	11	12	13	14	15	16	17	18	19	20	21	22	23	24	25	26	27	28	29	30
Mean	0.04207	0.03199	-0.01634	-0.01794	-0.003828	-0.01003	0.0005286	0.01655	-0.001045	0.02761	0.05015	0.1686	0.1127	0.04272	-0.01305	-0.04645	-0.08099	-0.06799	0.018	0.03527	-0.008064	-0.1102	-0.0758	0.007052	-0.01822	-0.02736	-0.08415	-0.06965	-0.07886	-0.05516
Std. Error of Mean	0.031157	0.0445629	0.0351103	0.0485527	0.0303136	0.0338198	0.0353572	0.0500746	0.0446583	0.0531713	0.0659171	0.0751441	0.0877487	0.046285	0.0509641	0.0449096	0.0361191	0.0443959	0.0723293	0.0638127	0.042719	0.0865597	0.0418309	0.0520729	0.0436848	0.0520081	0.0415528	0.0537849	0.0535669	0.0332039
Flux change (capillary)
Time (s)	1	2	3	4	5	6	7	8	9	10	11	12	13	14	15	16	17	18	19	20	21	22	23	24	25	26	27	28	29	30
Mean	0.0317	-0.00111	-0.08828	-0.03203	0.01505	-0.01272	-0.007719	0.03356	0.006393	0.05748	0.1936	0.3846	0.2478	0.09638	-0.04579	-0.1466	-0.1469	-0.03214	-0.0442	0.07646	-0.01324	-0.07889	-0.02982	0.01071	0.01072	0.02224	-0.02437	0.04441	-0.09865	-0.1254
Std. Error of Mean	0.0321372	0.0973092	0.0558656	0.107484	0.0772227	0.0690779	0.0652527	0.0982401	0.0829969	0.108942	0.162383	0.136567	0.183416	0.102301	0.114141	0.0762005	0.0778494	0.113703	0.122636	0.136878	0.1086	0.128657	0.0932682	0.0935128	0.11015	0.111711	0.109691	0.168163	0.209013	0.10919

## Sheet: Fig. 3d
GCaMP change% (ROI1)
Time (s)	1.025	1.05	1.075	1.1	1.125	1.15	1.175	1.2	1.225	1.25	1.275	1.3	1.325	1.35	1.375	1.4	1.425	1.45	1.475	1.5	1.525	1.55	1.575	1.6	1.625	1.65	1.675	1.7	1.725	1.75	1.775	1.8	1.825	1.85	1.875	1.9	1.925	1.95	1.975	2	2.025	2.05	2.075	2.1	2.125	2.15	2.175	2.2	2.225
Mean	-0.564844	-0.551017	-0.529972	-0.502621	-0.469982	-0.433152	-0.393275	-0.351511	-0.309009	-0.266879	-0.226163	-0.187814	-0.152675	-0.12146	-0.0947425	-0.0729426	-0.0563231	-0.0449866	-0.0388769	-0.0377852	-0.0413588	-0.0491138	-0.0604509	-0.0746728	-0.0910046	-0.108616	-0.126642	-0.144211	-0.160462	-0.17457	-0.185771	-0.193375	-0.196791	-0.195537	-0.189258	-0.17773	-0.160874	-0.13875	-0.111566	-0.0796686	-0.0435376	-0.00377619	0.0389022	0.0836897	0.129701	0.175995	0.221593	0.265504	0.306743
Std. Error of Mean	0.911896	0.90664	0.893295	0.872637	0.845582	0.813157	0.776472	0.736699	0.695042	0.652706	0.610871	0.570656	0.533088	0.499053	0.469257	0.444186	0.424077	0.408918	0.398476	0.39236	0.390097	0.391201	0.395221	0.401764	0.410486	0.421074	0.433218	0.446587	0.460816	0.475501	0.490206	0.504474	0.517846	0.529875	0.540148	0.548297	0.554017	0.557068	0.557288	0.554597	0.548994	0.54056	0.529457	0.515922	0.500264	0.482858	0.464141	0.444603	0.424783
GCaMP change% (ROI2)
Time (s)	1.025	1.05	1.075	1.1	1.125	1.15	1.175	1.2	1.225	1.25	1.275	1.3	1.325	1.35	1.375	1.4	1.425	1.45	1.475	1.5	1.525	1.55	1.575	1.6	1.625	1.65	1.675	1.7	1.725	1.75	1.775	1.8	1.825	1.85	1.875	1.9	1.925	1.95	1.975	2	2.025	2.05	2.075	2.1	2.125	2.15	2.175	2.2	2.225
Mean	-0.290934	-0.273194	-0.2491	-0.219679	-0.186064	-0.149458	-0.111103	-0.0722464	-0.0341084	0.00214704	0.0354416	0.0648079	0.0894115	0.10857	0.121766	0.12866	0.129093	0.123091	0.110856	0.0927671	0.0693617	0.0413235	0.0094634	-0.0253021	-0.0619742	-0.0994976	-0.136787	-0.172753	-0.206331	-0.236507	-0.26234	-0.282987	-0.297727	-0.30597	-0.307281	-0.301385	-0.288175	-0.26772	-0.240258	-0.206196	-0.1661	-0.120682	-0.0707888	-0.0173796	0.0384926	0.0957045	0.153086	0.209448	0.263604
Std. Error of Mean	0.921025	0.909929	0.890522	0.863724	0.8306	0.79233	0.750182	0.705479	0.659568	0.613783	0.569405	0.527615	0.489439	0.455685	0.426888	0.40327	0.384741	0.37095	0.361388	0.355507	0.352837	0.353048	0.355972	0.361566	0.369847	0.380813	0.394371	0.410292	0.4282	0.447581	0.467821	0.488245	0.508164	0.526905	0.543846	0.558436	0.570213	0.578813	0.583977	0.585556	0.583506	0.577893	0.568883	0.556735	0.5418	0.524502	0.505338	0.484855	0.463643
[truncated: 1,111 more columns]

## Sheet: Fig. 3e
Velocity change (vein1-inside)
Time (s)	1	2	3	4	5	6	7	8	9	10	11	12	13	14	15	16	17	18	19	20	21	22	23	24	25	26	27	28	29	30
Mean	-0.005086	-0.02259	-0.0005906	-0.008373	0.01148	0.009921	-0.0005709	-0.02124	-0.009929	-0.002715	0.03647	0.06953	0.1008	0.101	0.09326	0.09393	0.1002	0.1028	0.1002	0.07756	0.06842	0.0745	0.07213	0.06601	0.07094	0.05831	0.04848	0.0517	0.02573	-0.001737
Std. Error of Mean	0.002826	0.01524	0.02147	0.01314	0.0152	0.01506	0.01046	0.01441	0.01786	0.01297	0.01939	0.02084	0.01662	0.01603	0.01674	0.01309	0.01313	0.01349	0.02122	0.02105	0.02305	0.02247	0.01605	0.0195	0.01055	0.01598	0.02299	0.02461	0.01724	0.01027
Velocity change (vein2-inside)
Time (s)	1	2	3	4	5	6	7	8	9	10	11	12	13	14	15	16	17	18	19	20	21	22	23	24	25	26	27	28	29	30
Mean	-0.004439	0.03221	0.02434	0.01535	0.00393	-0.02644	-0.03747	-0.0447	-0.03236	0.01691	0.05078	0.06759	0.07608	0.06858	0.05824	0.06287	0.05902	0.09324	0.07648	0.07977	0.05234	0.07722	0.05814	0.04411	0.03134	0.04566	0.06857	0.02341	0.01372	0.01279
Std. Error of Mean	0.005802	0.02292	0.02329	0.01799	0.01974	0.0142	0.0213	0.02271	0.02077	0.02578	0.02597	0.02838	0.03447	0.03053	0.03027	0.02285	0.02149	0.01117	0.01473	0.01928	0.02705	0.03018	0.02981	0.02087	0.01764	0.01942	0.02005	0.01668	0.01787	0.01241
Velocity change (MCA1-inside)
Time (s)	1	2	3	4	5	6	7	8	9	10	11	12	13	14	15	16	17	18	19	20	21	22	23	24	25	26	27	28	29	30
Mean	-0.00253	0.02113	0.01419	-0.002211	-0.004962	-0.008209	-0.008257	-0.0005688	-0.0123	-0.0009946	-0.003532	0.02636	0.02344	0.04721	0.05262	0.07361	0.0552	0.07307	0.06796	0.0564	0.04738	0.03735	0.03564	0.04499	0.04678	0.04419	0.03759	0.03608	0.02702	0.00836
Std. Error of Mean	0.002288	0.02384	0.02121	0.01187	0.01194	0.01047	0.01052	0.01284	0.01286	0.0147	0.01588	0.02139	0.01687	0.01832	0.01844	0.01596	0.01729	0.01527	0.01613	0.01791	0.02087	0.01518	0.01439	0.01414	0.01715	0.01548	0.01581	0.01303	0.01244	0.008116
Velocity change (ACA1-inside)
Time (s)	1	2	3	4	5	6	7	8	9	10	11	12	13	14	15	16	17	18	19	20	21	22	23	24	25	26	27	28	29	30
Mean	-0.003121	-0.02112	-0.01147	0.008681	0.01033	-0.002758	-0.01175	-0.002618	0.01373	0.001705	-0.001008	-0.001057	0.003498	0.01318	0.04222	0.03748	0.0353	0.01796	0.02759	0.01391	0.02254	0.01929	0.01288	-0.009735	-0.001442	0.01154	0.02733	0.04487	0.03807	0.01732
Std. Error of Mean	0.00367	0.007752	0.01209	0.008114	0.006597	0.007946	0.008308	0.01212	0.009718	0.01404	0.01146	0.01311	0.01205	0.01248	0.01695	0.02035	0.02085	0.02261	0.02155	0.01706	0.01483	0.01664	0.01931	0.01202	0.01581	0.01573	0.01439	0.01014	0.01387	0.01389
Velocity change (ACA2-inside)
Time (s)	1	2	3	4	5	6	7	8	9	10	11	12	13	14	15	16	17	18	19	20	21	22	23	24	25	26	27	28	29	30
Mean	-0.009864	-0.01764	-0.002566	0.00453	0.0108	0.01103	-0.00971	-0.002551	-0.000255	0.0195	0.01904	0.0162	0.0005979	-0.002975	0.01858	0.04958	0.05551	0.06402	0.03512	0.04201	0.02592	0.0348	0.03787	0.03973	0.01934	0.03004	0.03083	0.0377	0.009476	0.007564
Std. Error of Mean	0.01744	0.02097	0.009493	0.006598	0.005704	0.009999	0.009793	0.01278	0.005066	0.006979	0.009933	0.01173	0.01293	0.0121	0.01366	0.01148	0.01068	0.01131	0.01298	0.01715	0.018	0.01808	0.01341	0.01639	0.01451	0.0141	0.01219	0.01407	0.0187	0.008262
Velocity change (vein1-outside)
Time (s)	1	2	3	4	5	6	7	8	9	10	11	12	13	14	15	16	17	18	19	20	21	22	23	24	25	26	27	28	29	30
Mean	-0.003505	-0.007165	-0.0009914	-0.002841	-0.00402	-0.005096	0.001742	-0.00332	-5.232e-05	0.01314	0.0158	0.01547	0.007818	0.005121	0.00538	0.005572	0.003968	0.001553	0.006705	0.005813	0.005347	0.004929	0.006033	0.004719	0.008103	0.009104	0.007991	0.008987	0.009388	-0.0002698
Std. Error of Mean	0.002791	0.003132	0.002495	0.004494	0.005275	0.003004	0.003519	0.003745	0.004349	0.004737	0.004332	0.005109	0.005786	0.005616	0.005749	0.007162	0.007209	0.006811	0.007741	0.007068	0.006981	0.007019	0.005709	0.00726	0.006366	0.004878	0.004169	0.007737	0.004586	0.002666
Velocity change (vein2-outside)
Time (s)	1	2	3	4	5	6	7	8	9	10	11	12	13	14	15	16	17	18	19	20	21	22	23	24	25	26	27	28	29	30
Mean	0.000464	0.005065	0.009524	0.002052	-0.004368	-0.008745	-0.002105	-0.002131	0.004066	0.006004	0.01663	0.03246	0.03791	0.04576	0.04843	0.05023	0.04961	0.03979	0.03006	0.02396	0.01893	0.01879	0.01499	0.01475	0.01183	0.01498	0.0179	0.00838	0.005952	0.0006739
Std. Error of Mean	0.003252	0.00377	0.003888	0.005872	0.007457	0.005964	0.00237	0.004808	0.005248	0.004836	0.007495	0.009466	0.008002	0.007975	0.008399	0.007214	0.009876	0.008762	0.009628	0.007055	0.00656	0.007103	0.006902	0.007764	0.00836	0.01016	0.008637	0.01038	0.01052	0.008835
Velocity change (MCA1-outside)
Time (s)	1	2	3	4	5	6	7	8	9	10	11	12	13	14	15	16	17	18	19	20	21	22	23	24	25	26	27	28	29	30
Mean	8.423e-05	0.001819	0.008184	0.006222	0.01044	-0.008509	0.01491	-0.0001008	0.0009874	-0.01406	0.0007989	0.01338	0.006009	-0.01275	-0.02133	-0.01447	0.00262	0.04564	0.03161	0.02717	-0.0133	-0.0004157	-0.02206	0.01063	0.02222	0.01521	-0.001713	0.002561	-0.01709	-0.01152
Std. Error of Mean	0.006523	0.00925	0.009988	0.01185	0.006854	0.01059	0.009231	0.009822	0.009027	0.02185	0.01493	0.01789	0.01928	0.01759	0.01627	0.0226	0.02939	0.01708	0.0175	0.01407	0.01789	0.01412	0.01927	0.02379	0.01662	0.01385	0.01858	0.01621	0.02141	0.01443
Velocity change (ACA1-outside)
Time (s)	1	2	3	4	5	6	7	8	9	10	11	12	13	14	15	16	17	18	19	20	21	22	23	24	25	26	27	28	29	30
Mean	-0.003721	-0.001367	0.01413	0.008555	0.009294	-0.006613	-0.001379	-0.006303	-0.005564	0.004584	0.003775	0.00928	0.01599	0.02	0.01951	0.009808	-0.002042	0.008564	0.01772	0.02003	0.02854	0.02202	0.01252	0.01397	0.01217	-0.001753	0.01925	0.01774	0.01066	0.007515
Std. Error of Mean	0.005291	0.006719	0.01185	0.01052	0.01074	0.01321	0.01148	0.006576	0.006899	0.009049	0.01117	0.006861	0.007401	0.01197	0.0117	0.01183	0.007703	0.0134	0.01481	0.01695	0.01242	0.008406	0.01478	0.01731	0.01496	0.0142	0.01047	0.01148	0.01015	0.006663
Velocity change (ACA2-outside)
Time (s)	1	2	3	4	5	6	7	8	9	10	11	12	13	14	15	16	17	18	19	20	21	22	23	24	25	26	27	28	29	30
Mean	0.002163	0.01072	-0.006409	-0.007979	-0.02619	-0.01918	0.006194	0.01229	0.01191	0.008043	0.0006658	0.0002741	-0.002303	-0.02164	-0.01314	0.01057	0.0001718	0.006886	0.01099	0.0332	0.02643	0.006105	0.004096	-0.01006	-0.0189	-0.01984	0.01292	0.00952	-0.00259	-0.006272
Std. Error of Mean	0.001955	0.004935	0.01365	0.01249	0.01125	0.01203	0.01274	0.0137	0.01079	0.01545	0.01156	0.01795	0.02053	0.02295	0.01466	0.008216	0.008348	0.01272	0.01604	0.01795	0.008789	0.00854	0.006989	0.01695	0.01708	0.01764	0.0082	0.01329	0.01231	0.005055

## Sheet: Fig. 3g
Velocity change (branch6)
Time (s)	1	2	3	4	5	6	7	8	9	10	11	12	13	14	15	16	17	18	19	20	21	22	23	24	25	26	27	28	29	30
Mean	0.05708	0.02832	-0.08755	-0.07197	-0.03024	-0.01867	-0.09412	-0.07789	-0.02609	-0.07193	0.0004577	0.08753	0.09228	0.06078	0.1311	0.05732	0.125	0.09689	0.01015	-0.02845	0.1051	0.08016	-0.02437	0.01081	0.03032	-0.0171	-0.03062	-0.02214	-0.03116	-0.03723
Std. Error of Mean	0.09722	0.1024	0.03683	0.04399	0.05195	0.05484	0.05048	0.06263	0.111	0.04599	0.07028	0.07344	0.0747	0.06925	0.0535	0.05472	0.07669	0.06694	0.05644	0.03344	0.1106	0.1148	0.05679	0.05397	0.06943	0.05826	0.06809	0.07054	0.07627	0.06492
Velocity change (branch5)
Time (s)	1	2	3	4	5	6	7	8	9	10	11	12	13	14	15	16	17	18	19	20	21	22	23	24	25	26	27	28	29	30
Mean	0.0006004	0.006013	-0.0165	0.003477	0.009436	-0.009087	-0.01667	-0.008427	-0.0004318	0.01221	0.04676	0.05909	0.1027	0.1261	0.1423	0.134	0.1296	0.1156	0.1025	0.0682	0.05667	0.03123	0.0374	0.03959	0.02177	0.04347	0.03594	0.0241	0.02499	0.01806
Std. Error of Mean	0.01692	0.02213	0.01535	0.01117	0.01136	0.01059	0.01169	0.008762	0.01636	0.01538	0.02275	0.02008	0.02544	0.02199	0.0219	0.02034	0.02063	0.02207	0.01989	0.0256	0.02616	0.02445	0.02399	0.02641	0.03044	0.02437	0.02697	0.02428	0.02525	0.01057
Velocity change (branch4)
Time (s)	1	2	3	4	5	6	7	8	9	10	11	12	13	14	15	16	17	18	19	20	21	22	23	24	25	26	27	28	29	30
Mean	-0.001756	-0.002248	-0.01001	-0.01763	-0.01119	-0.01229	-0.001143	0.002766	0.01943	0.04743	0.08082	0.1002	0.09477	0.1121	0.1234	0.126	0.1269	0.1218	0.09814	0.07545	0.04971	0.06172	0.06298	0.07598	0.08015	0.06551	0.04621	0.0397	0.02538	0.0173
Std. Error of Mean	0.005384	0.006833	0.01146	0.01218	0.008674	0.009273	0.01091	0.008983	0.01126	0.0146	0.01823	0.0213	0.01441	0.01683	0.0188	0.02157	0.01985	0.01768	0.01967	0.01649	0.009792	0.01315	0.01987	0.02146	0.02454	0.02207	0.01511	0.01408	0.01637	0.01172
Velocity change (branch3)
Time (s)	1	2	3	4	5	6	7	8	9	10	11	12	13	14	15	16	17	18	19	20	21	22	23	24	25	26	27	28	29	30
Mean	-0.0001525	0.006574	-0.006984	-0.001918	-0.0167	-0.009399	0.000189	-0.006563	0.008992	0.01479	0.02652	0.04983	0.07998	0.1018	0.1111	0.1149	0.1156	0.1244	0.1167	0.09403	0.03861	0.03633	0.04408	0.0764	0.07463	0.06458	0.04847	0.02982	0.0291	0.005119
Std. Error of Mean	0.004122	0.006864	0.01133	0.01017	0.01392	0.009715	0.0156	0.009128	0.01003	0.01692	0.01981	0.021	0.01789	0.02307	0.02252	0.02429	0.02143	0.02245	0.02329	0.0247	0.02653	0.02402	0.02309	0.02095	0.02137	0.02069	0.02145	0.0174	0.02884	0.0172
Velocity change (branch2)
Time (s)	1	2	3	4	5	6	7	8	9	10	11	12	13	14	15	16	17	18	19	20	21	22	23	24	25	26	27	28	29	30
Mean	-0.006456	-0.01321	-0.01074	-0.002198	-0.002229	-0.004137	-0.01206	-0.004862	0.001696	0.02234	0.04807	0.06974	0.08484	0.08727	0.1065	0.1022	0.1102	0.1027	0.0937	0.07784	0.06717	0.04812	0.04488	0.05937	0.0689	0.06263	0.05257	0.04586	0.02025	0.01018
Std. Error of Mean	0.006349	0.007599	0.007661	0.00685	0.007815	0.007815	0.008727	0.009456	0.00839	0.008099	0.01113	0.01187	0.01385	0.01592	0.02081	0.02005	0.01621	0.01756	0.01675	0.01618	0.01842	0.0167	0.01722	0.01575	0.01877	0.0197	0.01718	0.01638	0.01225	0.009783
Velocity change (branch1)
Time (s)	1	2	3	4	5	6	7	8	9	10	11	12	13	14	15	16	17	18	19	20	21	22	23	24	25	26	27	28	29	30
Mean	-0.003145	-0.006468	-0.007064	0.000631	0.005042	-0.006892	-0.0008699	-0.001232	0.01557	0.01411	0.00773	0.01789	0.03051	0.04203	0.04693	0.04915	0.05363	0.05261	0.0387	0.03129	0.02102	0.01562	0.02338	0.02429	0.02913	0.03019	0.01371	0.01356	0.009966	0.008565
Std. Error of Mean	0.004202	0.004712	0.004144	0.003319	0.005015	0.004865	0.006862	0.008114	0.004789	0.00563	0.008698	0.01017	0.01018	0.01062	0.009044	0.009014	0.006812	0.006807	0.008379	0.009794	0.009625	0.01075	0.01023	0.01017	0.01146	0.01256	0.008043	0.006951	0.01142	0.01082

## Sheet: Fig. 3k
GCaMP change% (ROI1)
Time (s)	1.025	1.05	1.075	1.1	1.125	1.15	1.175	1.2	1.225	1.25	1.275	1.3	1.325	1.35	1.375	1.4	1.425	1.45	1.475	1.5	1.525	1.55	1.575	1.6	1.625	1.65	1.675	1.7	1.725	1.75	1.775	1.8	1.825	1.85	1.875	1.9	1.925	1.95	1.975	2	2.025	2.05	2.075	2.1	2.125	2.15	2.175	2.2	2.225
Mean	-0.450838	-0.445154	-0.432574	-0.413688	-0.389187	-0.35984	-0.326477	-0.28997	-0.251207	-0.21108	-0.170459	-0.130183	-0.0910409	-0.053757	-0.0189827	0.0127135	0.0408532	0.0650515	0.0850199	0.100565	0.11159	0.118083	0.120121	0.117856	0.111508	0.101359	0.0877363	0.0710107	0.0515796	0.0298591	0.00627425	-0.018751	-0.0448017	-0.0714803	-0.0984125	-0.125253	-0.15169	-0.177449	-0.202291	-0.226019	-0.248473	-0.269531	-0.289105	-0.30714	-0.323611	-0.338517	-0.351878	-0.363729	-0.374122
Std. Error of Mean	0.688328	0.672309	0.649111	0.619611	0.584803	0.545766	0.503635	0.459573	0.414737	0.370253	0.327181	0.286483	0.248983	0.215316	0.185874	0.160754	0.139733	0.122324	0.107949	0.0962223	0.0872985	0.0821331	0.082306	0.0891027	0.102541	0.121499	0.144506	0.17022	0.197514	0.225435	0.253162	0.279975	0.305242	0.328421	0.349053	0.366774	0.38131	0.392484	0.400215	0.404512	0.405477	0.403296	0.398231	0.390613	0.380829	0.369311	0.356516	0.342918	0.328979
GCaMP change% (ROI2)
Time (s)	1.025	1.05	1.075	1.1	1.125	1.15	1.175	1.2	1.225	1.25	1.275	1.3	1.325	1.35	1.375	1.4	1.425	1.45	1.475	1.5	1.525	1.55	1.575	1.6	1.625	1.65	1.675	1.7	1.725	1.75	1.775	1.8	1.825	1.85	1.875	1.9	1.925	1.95	1.975	2	2.025	2.05	2.075	2.1	2.125	2.15	2.175	2.2	2.225
Mean	-0.290504	-0.301182	-0.306544	-0.30698	-0.302944	-0.29494	-0.283507	-0.2692	-0.252575	-0.23418	-0.214537	-0.194136	-0.173426	-0.152805	-0.132619	-0.113159	-0.0946589	-0.0772976	-0.0612021	-0.0464514	-0.0330819	-0.0210938	-0.0104583	-0.0011251	0.00697049	0.0138997	0.0197337	0.024537	0.0283625	0.0312466	0.0332064	0.0342373	0.0343127	0.0333844	0.0313845	0.0282283	0.0238184	0.0180498	0.0108151	0.00201089	-0.00845581	-0.0206614	-0.0346596	-0.0504752	-0.0680997	-0.0874867	-0.108549	-0.131155	-0.155133
Std. Error of Mean	0.63585	0.612638	0.582412	0.546431	0.506091	0.462912	0.418521	0.374648	0.333106	0.295747	0.264341	0.240307	0.224303	0.21587	0.213472	0.215005	0.218448	0.222286	0.225652	0.228296	0.230489	0.232888	0.23638	0.241886	0.25015	0.261564	0.276084	0.293257	0.312338	0.332423	0.352571	0.371883	0.389556	0.404909	0.417401	0.426631	0.432339	0.434405	0.432839	0.427775	0.419459	0.408237	0.394542	0.378875	0.36179	0.343875	0.325725	0.307923	0.291008
[truncated: 1,111 more columns]

## Sheet: Fig. 3l
Velocity change (vein1-inside)
Time (s)	1	2	3	4	5	6	7	8	9	10	11	12	13	14	15	16	17	18	19	20	21	22	23	24	25	26	27	28	29	30
Mean	-0.008796	-0.009802	-0.00732	0.01172	0.009723	0.004084	-0.004279	-0.004882	0.009712	0.01286	0.03438	0.09246	0.1266	0.1377	0.147	0.16	0.1718	0.1657	0.1247	0.1054	0.09861	0.1178	0.1152	0.1283	0.1432	0.1423	0.1216	0.1182	0.07717	0.02941
Std. Error of Mean	0.008541	0.01166	0.01072	0.007524	0.01053	0.009654	0.01023	0.009697	0.007416	0.005124	0.01253	0.01823	0.01865	0.02076	0.01502	0.01989	0.02107	0.01902	0.021	0.01868	0.02049	0.02238	0.02032	0.02179	0.02127	0.0243	0.02197	0.03229	0.02467	0.01904
Velocity change (vein2-inside)
Time (s)	1	2	3	4	5	6	7	8	9	10	11	12	13	14	15	16	17	18	19	20	21	22	23	24	25	26	27	28	29	30
Mean	-0.003204	-0.004926	-0.01437	-0.003136	-0.01943	0.01166	0.009479	0.01462	-0.0006247	0.02374	0.03934	0.05564	0.04954	0.054	0.05125	0.05975	0.07596	0.07589	0.08207	0.0901	0.09724	0.08411	0.0711	0.07009	0.07273	0.05735	0.0807	0.06079	0.03961	0.01696
Std. Error of Mean	0.004634	0.01116	0.009306	0.01134	0.007624	0.009164	0.0122	0.01038	0.01385	0.01281	0.01492	0.01413	0.02212	0.02133	0.02569	0.02079	0.02128	0.0207	0.01933	0.03113	0.03068	0.02668	0.02766	0.03253	0.02874	0.02972	0.01818	0.01765	0.022	0.01638
Velocity change (MCA1-inside)
Time (s)	1	2	3	4	5	6	7	8	9	10	11	12	13	14	15	16	17	18	19	20	21	22	23	24	25	26	27	28	29	30
Mean	-0.006439	0.004803	0.008518	-0.005451	-0.005817	-0.002423	-0.003128	-0.006223	0.001028	0.008102	0.03742	0.05069	0.0454	0.04914	0.05392	0.04619	0.04715	0.07771	0.05797	0.04842	0.03768	0.04712	0.02234	0.02138	0.04394	0.03603	0.04809	0.02302	0.008426	-0.003483
Std. Error of Mean	0.008135	0.01328	0.01254	0.01152	0.008347	0.01621	0.01439	0.01385	0.01695	0.01437	0.01438	0.0128	0.01447	0.02052	0.02013	0.02442	0.02727	0.01867	0.01679	0.01912	0.02024	0.01609	0.0156	0.01702	0.0182	0.01237	0.01287	0.01548	0.0135	0.01063
Velocity change (ACA1-inside)
Time (s)	1	2	3	4	5	6	7	8	9	10	11	12	13	14	15	16	17	18	19	20	21	22	23	24	25	26	27	28	29	30
Mean	-0.004182	0.009816	-0.01065	-0.02351	-0.01824	0.006435	0.00206	0.002729	0.0203	0.02355	0.05196	0.0295	0.02422	0.02049	0.03133	0.05226	0.02379	0.03599	0.04289	0.07997	0.0472	0.04739	0.03329	0.02337	0.03982	0.02569	0.01319	0.004691	0.01447	-0.001646
Std. Error of Mean	0.01594	0.02104	0.01639	0.01487	0.01183	0.0108	0.01832	0.01482	0.01218	0.01527	0.01975	0.03081	0.02996	0.01644	0.01952	0.02671	0.02989	0.02887	0.02564	0.0322	0.03139	0.03218	0.02082	0.02683	0.02823	0.02818	0.01913	0.01386	0.01513	0.005815
Velocity change (ACA2-inside)
Time (s)	1	2	3	4	5	6	7	8	9	10	11	12	13	14	15	16	17	18	19	20	21	22	23	24	25	26	27	28	29	30
Mean	-0.001137	0.002866	0.01144	-0.0154	-0.00741	-0.008433	0.006695	-0.0009829	0.01487	0.001079	-0.0135	0.02159	0.01014	0.03419	0.02595	0.05817	0.04144	0.04201	0.04239	0.04469	0.03014	0.02721	0.0318	0.03858	0.04451	0.04685	0.02979	0.01466	0.009195	0.004174
Std. Error of Mean	0.01701	0.0172	0.00956	0.01188	0.01048	0.01158	0.0117	0.01361	0.01303	0.02631	0.02769	0.01663	0.01428	0.01761	0.01569	0.02104	0.01862	0.01925	0.01936	0.01918	0.02075	0.01361	0.01251	0.01307	0.01553	0.01719	0.02395	0.02065	0.01526	0.007942
Velocity change (vein1-outside)
Time (s)	1	2	3	4	5	6	7	8	9	10	11	12	13	14	15	16	17	18	19	20	21	22	23	24	25	26	27	28	29	30
Mean	-0.002158	0.001474	-0.001337	0.003993	0.0009642	-0.001271	-0.001377	-0.003108	0.004432	0.004846	0.01145	0.04854	0.05747	0.05509	0.06283	0.06387	0.06163	0.05216	0.05654	0.04854	0.06978	0.06021	0.06339	0.05605	0.05847	0.04821	0.05267	0.05094	0.04214	0.01957
Std. Error of Mean	0.002258	0.00438	0.006647	0.007336	0.00853	0.007283	0.006581	0.007077	0.007281	0.007486	0.007697	0.008238	0.00966	0.009866	0.004463	0.004309	0.006068	0.01012	0.00986	0.009877	0.01024	0.006303	0.009857	0.01124	0.01349	0.01196	0.01147	0.01128	0.01454	0.009936
Velocity change (vein2-outside)
Time (s)	1	2	3	4	5	6	7	8	9	10	11	12	13	14	15	16	17	18	19	20	21	22	23	24	25	26	27	28	29	30
Mean	-0.004858	-0.002584	0.0008961	-0.01049	-0.003293	-0.0002657	0.003267	0.007421	0.006217	0.006757	0.007448	0.01152	0.01078	0.01635	0.0128	0.01445	0.01444	0.02262	0.01944	0.02021	0.0104	0.009957	0.01333	0.008017	0.01377	0.01313	0.01346	0.006008	0.01393	0.0006625
Std. Error of Mean	0.003812	0.006208	0.005038	0.004082	0.004805	0.004706	0.004886	0.007356	0.005211	0.006688	0.005333	0.00572	0.003839	0.003775	0.00472	0.004929	0.003561	0.005261	0.005084	0.004511	0.006194	0.007129	0.007544	0.007411	0.008623	0.007541	0.006922	0.00555	0.0089	0.003355
Velocity change (MCA1-outside)
Time (s)	1	2	3	4	5	6	7	8	9	10	11	12	13	14	15	16	17	18	19	20	21	22	23	24	25	26	27	28	29	30
Mean	-0.001345	-0.002929	-0.001352	-0.0007677	0.001065	0.003813	0.001446	0.001319	0.0005224	0.007643	0.009062	0.01842	0.0235	0.0196	0.01986	0.009755	0.007302	0.0001077	0.008719	-0.0002301	0.008418	0.003605	0.007274	0.000749	0.0145	0.0176	0.0201	0.006507	0.005631	-1.697e-05
Std. Error of Mean	0.005157	0.006748	0.006984	0.01005	0.008099	0.007915	0.004824	0.006209	0.006136	0.005292	0.004516	0.006394	0.008141	0.006305	0.005451	0.007938	0.006624	0.006787	0.005723	0.006773	0.01071	0.00981	0.01077	0.01238	0.0119	0.00814	0.005796	0.008374	0.01135	0.006461
Velocity change (ACA1-outside)
Time (s)	1	2	3	4	5	6	7	8	9	10	11	12	13	14	15	16	17	18	19	20	21	22	23	24	25	26	27	28	29	30
Mean	-0.006752	-0.01044	-0.0009672	-0.004065	-0.01146	-0.01419	-0.001176	0.009975	0.01145	0.001617	-0.01717	-0.02441	-0.01325	-0.007273	0.0004244	0.001071	-0.007941	-0.01822	-0.03041	-0.02414	-0.002659	-0.0118	-0.01604	-0.001185	-0.002626	-0.007076	-0.006674	-0.01152	-0.00149	-0.00354
Std. Error of Mean	0.007498	0.007971	0.007185	0.007973	0.006589	0.008488	0.01164	0.0102	0.007065	0.007212	0.0141	0.006194	0.008819	0.01112	0.01137	0.01189	0.009787	0.009972	0.01357	0.01218	0.01612	0.01382	0.01434	0.01248	0.01138	0.01092	0.01361	0.01498	0.01971	0.01444
Velocity change (ACA2-outside)
Time (s)	1	2	3	4	5	6	7	8	9	10	11	12	13	14	15	16	17	18	19	20	21	22	23	24	25	26	27	28	29	30
Mean	-0.008398	-0.002347	0.004772	0.0009525	0.002687	-0.0002846	0.01246	0.0124	0.008139	0.01253	0.00984	0.02197	0.02994	0.03022	0.02362	0.02821	0.03182	0.019	0.02477	0.0407	0.02165	0.02191	0.01609	0.02274	0.03244	0.03755	0.04359	0.02108	0.01886	0.0002867
Std. Error of Mean	0.008193	0.009644	0.009065	0.007742	0.007374	0.01142	0.006017	0.01337	0.00887	0.01534	0.01696	0.01598	0.01205	0.01005	0.01017	0.01325	0.01172	0.01118	0.0119	0.01133	0.01204	0.01548	0.0159	0.01228	0.01063	0.01624	0.01627	0.01868	0.01745	0.01019

[truncated: 22 more sheets: Fig. 3n, Fig. 4f, Fig. 4g, Fig. 4h, supple Fig. 2d, supple Fig. 3d, supple Fig. 4b, supple Fig. 4c, supple Fig. 4d, supple Fig. 4e, supple Fig. 5d, supple Fig. 5e, supple Fig. 5f, supple Fig. 5h, supple Fig. 6d, supple Fig. 6e, supple Fig. 6f, supple Fig. 6h, supple Fig. 7a, supple Fig. 8c …]
